# Supplementary material for: 2-(2,5-Dimeth­oxy­phen­yl)-N-[2-(4-hy­droxy­phen­yl)eth­yl]acetamide
Source: Acta Crystallogr Sect E Struct Rep Online. 2012 Mar 7;68(Pt 4):o966. doi: 10.1107/S1600536812008975 (PMC3343941; doi:10.1107/S1600536812008975)
Supplement: Supplementary file 1 [file e-68-0o966-sup1.cif]

##############################################################################
#                                                                            #
# This CIF contains the data in a paper accepted for publication in          #
# Acta Crystallographica Section E. It conforms to the requirements of       #
# Notes for Authors for Acta Crystallographica Section E, and has been       #
# peer reviewed under the auspices of the IUCr Commission on Journals.       #
#                                                                            #
# Full details of the Crystallographic Information File format               #
# are given in the paper "The Crystallographic Information File (CIF):       #
# a New Standard Archive File for Crystallography" by S. R. Hall, F. H.      #
# Allen and I. D. Brown [Acta Cryst. (1991), A47, 655-685].                  #
#                                                                            #
# The current version of the core CIF dictionary is obtainable from          #
# ftp://ftp.iucr.org/pub/cif_core.dic.                                       #
#                                                                            #
# Software is freely available for graphical display of the structure(s)     #
# in this CIF. For information consult the CIF software page                 #
# http://www.iucr.org/resources/cif/software.                                #
#                                                                            #
# This file may be used for bona fide research purposes within the           #
# scientific community so long as proper attribution is given to the journal # 
# article from which it was obtained.                                        #
#                                                                            #
##############################################################################
data_global
_audit_creation_method     'WinGX routine CIF_UPDATE'
_audit_conform_dict_name     cif_core.dic
_audit_conform_dict_version     2.4
_journal_data_validation_number     ?
_journal_date_recd_electronic     2012-02-28
_journal_date_accepted     2012-02-29
_journal_name_full     'Acta Crystallographica, Section E'
_journal_year     2012
_journal_volume     68
_journal_issue      4
_journal_page_first     o966
_journal_page_last     o966
_journal_paper_category     QO
_journal_paper_doi     10.1107/S1600536812008975
_journal_coeditor_code     TK5063
_publ_contact_author_name     'Sung Kwon Kang'
_publ_contact_author_address
;
Department of Chemistry
Chungnam National University
Daejeon 305-764
Republic of Korea
;
_publ_contact_author_email     skkang@cnu.ac.kr
_publ_contact_author_fax      8E307(4)
_publ_contact_author_phone      8E307(4)
_publ_section_title
;
2-(2,5-Dimethoxyphenyl)-<i>N</i>-[2-(4-hydroxyphenyl)ethyl]acetamide
;
loop_
    _publ_author_name
    _publ_author_address
    'Choi, Hyeong'
;
Department of Chemistry,
Chungnam National University,
Daejeon 305-764,
Republic of Korea
;
    'Shim, Yong Suk'
;
Department of Chemistry,
Chungnam National University,
Daejeon 305-764,
Republic of Korea
;
    'Han, Byung Hee'
;
Department of Chemistry,
Chungnam National University,
Daejeon 305-764,
Republic of Korea
;
    'Kang, Sung Kwon'
;
Department of Chemistry,
Chungnam National University,
Daejeon 305-764,
Republic of Korea
;
    'Sung, Chang Keun'
;
Department of Food Science and Technology,
Chungnam National University,
Daejeon 305-764,
Republic of Korea
;
data_I
_audit_creation_method     'WinGX routine CIF_UPDATE'
_chemical_name_systematic
;
2-(2,5-Dimethoxyphenyl)-<i>N</i>-[2-(4-hydroxyphenyl)ethyl]acetamide
;
_chemical_formula_moiety     'C18 H21 N O4'
_chemical_formula_sum     'C18 H21 N O4'
_chemical_formula_iupac     'C18 H21 N O4'
_chemical_formula_weight     315.36
_symmetry_cell_setting     orthorhombic
_symmetry_space_group_name_H-M     'P 21 21 21'
_symmetry_space_group_name_Hall     'P 2ac 2ab'
loop_
    _symmetry_equiv_pos_as_xyz
    'x, y, z'
    'x+1/2, -y+1/2, -z'
    '-x, y+1/2, -z+1/2'
    '-x+1/2, -y, z+1/2'
_cell_length_a     8.1628(8)
_cell_length_b     12.0701(11)
_cell_length_c     17.0176(16)
_cell_angle_alpha     90
_cell_angle_beta     90
_cell_angle_gamma     90
_cell_volume     1676.7(3)
_cell_formula_units_Z     4
_cell_measurement_reflns_used     2320
_cell_measurement_theta_min     2.93
_cell_measurement_theta_max     23.63
_cell_measurement_temperature     296(2)
_exptl_crystal_description     block
_exptl_crystal_colour     colourless
_exptl_crystal_size_max     0.3
_exptl_crystal_size_mid     0.23
_exptl_crystal_size_min     0.1
_exptl_crystal_density_diffrn     1.249
_exptl_crystal_density_method     'not measured'
_exptl_crystal_F_000     672
_exptl_absorpt_coefficient_mu     0.088
_exptl_absorpt_correction_type     none
_exptl_special_details
;
;
_diffrn_ambient_temperature     296(2)
_diffrn_radiation_type     MoK\a
_diffrn_radiation_wavelength     0.71073
_diffrn_radiation_monochromator     graphite
_diffrn_measurement_device_type     'Bruker SMART CCD area-detector'
_diffrn_measurement_method     '\f and \w scans'
_diffrn_reflns_number     8417
_diffrn_reflns_av_R_equivalents     0.0629
_diffrn_reflns_theta_min     2.77
_diffrn_reflns_theta_max     27.5
_diffrn_reflns_theta_full     27.5
_diffrn_measured_fraction_theta_max     0.981
_diffrn_measured_fraction_theta_full     0.981
_diffrn_reflns_limit_h_min     -4
_diffrn_reflns_limit_h_max     10
_diffrn_reflns_limit_k_min     -15
_diffrn_reflns_limit_k_max     7
_diffrn_reflns_limit_l_min     -18
_diffrn_reflns_limit_l_max     21
_refine_special_details
;
Refinement of <i>F</i>^2^ against ALL reflections. The weighted <i>R</i>-factor
<i>wR</i> and goodness of fit <i>S</i> are based on <i>F</i>^2^, conventional
<i>R</i>-factors <i>R</i> are based on <i>F</i>, with <i>F</i> set to zero for
negative <i>F</i>^2^. The threshold expression of <i>F</i>^2^ >
2\s(<i>F</i>^2^) is used only for calculating <i>R</i>-factors(gt) <i>etc</i>.
and is not relevant to the choice of reflections for refinement.
<i>R</i>-factors based on <i>F</i>^2^ are statistically about twice as large
as those based on <i>F</i>, and <i>R</i>- factors based on ALL data will be
even larger.
;
_reflns_number_total     3638
_reflns_number_gt     2352
_reflns_threshold_expression     I>2\s(I)
_refine_ls_structure_factor_coef     Fsqd
_refine_ls_matrix_type     full
_refine_ls_R_factor_all     0.0686
_refine_ls_R_factor_gt     0.0399
_refine_ls_wR_factor_ref     0.0879
_refine_ls_goodness_of_fit_ref     0.872
_refine_ls_restrained_S_all     0.872
_refine_ls_number_reflns     3638
_refine_ls_number_parameters     216
_refine_ls_number_restraints     0
_refine_ls_hydrogen_treatment     mixed
_refine_ls_weighting_scheme     calc
_refine_ls_weighting_details
                 'calc w=1/[\s^2^(Fo^2^)+(0.0365P)^2^] where P=(Fo^2^+2Fc^2^)/3'
_atom_sites_solution_hydrogens     geom
_atom_sites_solution_primary     direct
_atom_sites_solution_secondary     difmap
_refine_ls_shift/su_max     0
_refine_ls_shift/su_mean     0
_refine_diff_density_max     0.11
_refine_diff_density_min     -0.12
_refine_ls_extinction_method     none
loop_
    _atom_type_symbol
    _atom_type_description
    _atom_type_scat_dispersion_real
    _atom_type_scat_dispersion_imag
    _atom_type_scat_source
    C C 0.0033 0.0016 'International Tables Vol C Tables 4.2.6.8 and 6.1.1.4'
    H H 0 0 'International Tables Vol C Tables 4.2.6.8 and 6.1.1.4'
    N N 0.0061 0.0033 'International Tables Vol C Tables 4.2.6.8 and 6.1.1.4'
    O O 0.0106 0.006 'International Tables Vol C Tables 4.2.6.8 and 6.1.1.4'
_computing_data_collection     'SMART (Bruker, 2002)'
_computing_cell_refinement     'SAINT (Bruker, 2002)'
_computing_data_reduction     'SAINT (Bruker, 2002)'
_computing_structure_solution     'SHELXS97 (Sheldrick, 2008)'
_computing_structure_refinement     'SHELXL97 (Sheldrick, 2008)'
_computing_molecular_graphics     'ORTEP-3 for Windows (Farrugia, 1997)'
_computing_publication_material     'WinGX (Farrugia, 1999)'
loop_
    _atom_site_type_symbol
    _atom_site_label
    _atom_site_fract_x
    _atom_site_fract_y
    _atom_site_fract_z
    _atom_site_U_iso_or_equiv
    _atom_site_adp_type
    _atom_site_calc_flag
    _atom_site_refinement_flags
    _atom_site_occupancy
    _atom_site_disorder_assembly
    _atom_site_disorder_group
    C C1 0.4043(2) 0.70567(12) 0.09969(11) 0.0437(4) Uani d . 1 . .
    C C2 0.2961(2) 0.62946(13) 0.13350(11) 0.0488(5) Uani d . 1 . .
    C C3 0.2247(2) 0.54873(14) 0.08716(13) 0.0563(5) Uani d . 1 . .
    H H3 0.153 0.4979 0.1096 0.068 Uiso calc R 1 . .
    C C4 0.2590(2) 0.54310(14) 0.00842(12) 0.0562(5) Uani d . 1 . .
    H H4 0.2107 0.4882 -0.0221 0.067 Uiso calc R 1 . .
    C C5 0.3644(2) 0.61811(14) -0.02606(12) 0.0516(5) Uani d . 1 . .
    C C6 0.4357(2) 0.69979(13) 0.02022(11) 0.0472(5) Uani d . 1 . .
    H H6 0.5056 0.7513 -0.0028 0.057 Uiso calc R 1 . .
    C C7 0.4814(2) 0.79400(13) 0.15008(11) 0.0475(5) Uani d . 1 . .
    H H7A 0.396 0.8424 0.1699 0.057 Uiso calc R 1 . .
    H H7B 0.5543 0.8383 0.1178 0.057 Uiso calc R 1 . .
    C C8 0.5769(2) 0.74773(14) 0.21872(12) 0.0496(5) Uani d . 1 . .
    O O9 0.67141(17) 0.66858(11) 0.21107(9) 0.0710(4) Uani d . 1 . .
    N N10 0.5600(2) 0.80014(13) 0.28703(10) 0.0532(4) Uani d . 1 . .
    H H10 0.485(3) 0.8525(17) 0.2849(12) 0.073(7) Uiso d . 1 . .
    C C11 0.6334(3) 0.76130(16) 0.35966(12) 0.0607(5) Uani d . 1 . .
    H H11A 0.6477 0.8236 0.395 0.073 Uiso calc R 1 . .
    H H11B 0.741 0.731 0.3484 0.073 Uiso calc R 1 . .
    C C12 0.5315(3) 0.67421(17) 0.39979(13) 0.0715(6) Uani d . 1 . .
    H H12A 0.421 0.7022 0.4064 0.086 Uiso calc R 1 . .
    H H12B 0.5258 0.6094 0.3662 0.086 Uiso calc R 1 . .
    C C13 0.5972(2) 0.64031(15) 0.47870(12) 0.0544(5) Uani d . 1 . .
    C C14 0.5678(3) 0.70159(14) 0.54505(13) 0.0630(6) Uani d . 1 . .
    H H14 0.5077 0.7668 0.5407 0.076 Uiso calc R 1 . .
    C C15 0.6242(3) 0.66973(15) 0.61796(13) 0.0624(6) Uani d . 1 . .
    H H15 0.601 0.7126 0.662 0.075 Uiso calc R 1 . .
    C C16 0.7159(2) 0.57352(14) 0.62542(12) 0.0514(5) Uani d . 1 . .
    C C17 0.7467(3) 0.51175(15) 0.56022(12) 0.0623(5) Uani d . 1 . .
    H H17 0.8067 0.4465 0.5645 0.075 Uiso calc R 1 . .
    C C18 0.6895(3) 0.54522(16) 0.48775(13) 0.0671(6) Uani d . 1 . .
    H H18 0.7137 0.5026 0.4437 0.081 Uiso calc R 1 . .
    O O19 0.7706(2) 0.54495(11) 0.69866(9) 0.0700(4) Uani d . 1 . .
    H H19 0.794(4) 0.475(2) 0.7052(16) 0.139(12) Uiso d . 1 . .
    O O20 0.26868(18) 0.64349(9) 0.21211(8) 0.0633(4) Uani d . 1 . .
    C C21 0.1722(3) 0.56269(18) 0.25170(14) 0.0856(8) Uani d . 1 . .
    H H21A 0.162 0.5826 0.3061 0.128 Uiso calc R 1 . .
    H H21B 0.2242 0.4916 0.2475 0.128 Uiso calc R 1 . .
    H H21C 0.0655 0.5594 0.2282 0.128 Uiso calc R 1 . .
    O O22 0.38811(19) 0.60474(12) -0.10495(9) 0.0749(5) Uani d . 1 . .
    C C23 0.4980(3) 0.6780(2) -0.14310(14) 0.0836(7) Uani d . 1 . .
    H H23A 0.5043 0.6595 -0.1979 0.125 Uiso calc R 1 . .
    H H23B 0.6047 0.6714 -0.1198 0.125 Uiso calc R 1 . .
    H H23C 0.4595 0.7527 -0.1375 0.125 Uiso calc R 1 . .
loop_
    _atom_site_aniso_label
    _atom_site_aniso_U_11
    _atom_site_aniso_U_22
    _atom_site_aniso_U_33
    _atom_site_aniso_U_12
    _atom_site_aniso_U_13
    _atom_site_aniso_U_23
    C1 0.0431(10) 0.0391(8) 0.0488(13) 0.0005(8) -0.0018(9) 0.0023(8)
    C2 0.0517(11) 0.0435(9) 0.0512(13) -0.0025(8) 0.0037(10) 0.0049(9)
    C3 0.0487(11) 0.0460(9) 0.0743(15) -0.0108(9) 0.0024(11) 0.0050(10)
    C4 0.0532(12) 0.0503(10) 0.0651(15) -0.0140(10) -0.0054(11) -0.0081(9)
    C5 0.0463(10) 0.0565(10) 0.0521(14) -0.0034(9) -0.0060(10) -0.0046(9)
    C6 0.0427(10) 0.0465(9) 0.0523(13) -0.0066(8) -0.0032(9) 0.0015(8)
    C7 0.0550(12) 0.0409(8) 0.0465(12) -0.0047(8) 0.0034(9) 0.0004(8)
    C8 0.0484(11) 0.0423(8) 0.0582(14) -0.0069(9) 0.0022(10) -0.0024(9)
    O9 0.0680(9) 0.0593(8) 0.0858(11) 0.0182(7) -0.0068(8) -0.0132(8)
    N10 0.0631(11) 0.0482(8) 0.0483(11) 0.0020(9) -0.0041(9) 0.0003(8)
    C11 0.0649(13) 0.0622(11) 0.0552(13) -0.0086(10) -0.0084(11) 0.0006(10)
    C12 0.0661(13) 0.0735(13) 0.0750(16) -0.0123(12) -0.0153(12) 0.0217(11)
    C13 0.0456(11) 0.0557(10) 0.0618(14) -0.0060(9) -0.0070(10) 0.0102(10)
    C14 0.0607(13) 0.0487(10) 0.0795(17) 0.0101(10) 0.0030(12) 0.0125(11)
    C15 0.0743(14) 0.0474(10) 0.0656(15) 0.0058(10) 0.0069(12) -0.0013(10)
    C16 0.0557(12) 0.0453(9) 0.0532(13) -0.0073(9) -0.0089(10) 0.0053(9)
    C17 0.0690(13) 0.0551(10) 0.0628(14) 0.0164(10) -0.0085(13) -0.0018(11)
    C18 0.0808(16) 0.0606(11) 0.0600(15) 0.0111(12) -0.0088(12) -0.0068(11)
    O19 0.0949(11) 0.0539(8) 0.0611(10) -0.0033(8) -0.0192(9) 0.0029(7)
    O20 0.0770(9) 0.0559(7) 0.0569(9) -0.0153(7) 0.0127(8) 0.0061(7)
    C21 0.113(2) 0.0654(13) 0.0782(17) -0.0159(14) 0.0298(15) 0.0162(12)
    O22 0.0808(11) 0.0891(10) 0.0548(10) -0.0292(9) 0.0034(8) -0.0165(8)
    C23 0.0788(17) 0.1105(18) 0.0614(16) -0.0286(15) 0.0078(13) -0.0088(13)
_geom_special_details
;
All s.u.'s (except the s.u. in the dihedral angle between two l.s. planes) are
estimated using the full covariance matrix. The cell s.u.'s are taken into
account individually in the estimation of s.u.'s in distances, angles and
torsion angles; correlations between s.u.'s in cell parameters are only used
when they are defined by crystal symmetry. An approximate (isotropic)
treatment of cell s.u.'s is used for estimating s.u.'s involving l.s. planes.
;
loop_
    _geom_bond_atom_site_label_1
    _geom_bond_atom_site_label_2
    _geom_bond_site_symmetry_2
    _geom_bond_distance
    _geom_bond_publ_flag
    C1 C6 . 1.378(2) ?
    C1 C2 . 1.399(2) ?
    C1 C7 . 1.506(2) ?
    C2 O20 . 1.367(2) ?
    C2 C3 . 1.382(3) ?
    C3 C4 . 1.371(3) ?
    C3 H3 . 0.93 ?
    C4 C5 . 1.380(3) ?
    C4 H4 . 0.93 ?
    C5 O22 . 1.366(2) ?
    C5 C6 . 1.390(2) ?
    C6 H6 . 0.93 ?
    C7 C8 . 1.511(3) ?
    C7 H7A . 0.97 ?
    C7 H7B . 0.97 ?
    C8 O9 . 1.235(2) ?
    C8 N10 . 1.331(2) ?
    N10 C11 . 1.452(2) ?
    N10 H10 . 0.88(2) ?
    C11 C12 . 1.504(3) ?
    C11 H11A . 0.97 ?
    C11 H11B . 0.97 ?
    C12 C13 . 1.503(3) ?
    C12 H12A . 0.97 ?
    C12 H12B . 0.97 ?
    C13 C14 . 1.371(3) ?
    C13 C18 . 1.382(3) ?
    C14 C15 . 1.378(3) ?
    C14 H14 . 0.93 ?
    C15 C16 . 1.387(3) ?
    C15 H15 . 0.93 ?
    C16 C17 . 1.360(3) ?
    C16 O19 . 1.368(2) ?
    C17 C18 . 1.379(3) ?
    C17 H17 . 0.93 ?
    C18 H18 . 0.93 ?
    O19 H19 . 0.87(3) ?
    O20 C21 . 1.423(2) ?
    C21 H21A . 0.96 ?
    C21 H21B . 0.96 ?
    C21 H21C . 0.96 ?
    O22 C23 . 1.417(2) ?
    C23 H23A . 0.96 ?
    C23 H23B . 0.96 ?
    C23 H23C . 0.96 ?
loop_
    _geom_angle_atom_site_label_1
    _geom_angle_atom_site_label_2
    _geom_angle_atom_site_label_3
    _geom_angle_site_symmetry_1
    _geom_angle_site_symmetry_3
    _geom_angle
    _geom_angle_publ_flag
    C6 C1 C2 . . 119.14(16) ?
    C6 C1 C7 . . 121.17(15) ?
    C2 C1 C7 . . 119.67(17) ?
    O20 C2 C3 . . 125.22(16) ?
    O20 C2 C1 . . 115.11(15) ?
    C3 C2 C1 . . 119.67(18) ?
    C4 C3 C2 . . 120.45(17) ?
    C4 C3 H3 . . 119.8 ?
    C2 C3 H3 . . 119.8 ?
    C3 C4 C5 . . 120.68(17) ?
    C3 C4 H4 . . 119.7 ?
    C5 C4 H4 . . 119.7 ?
    O22 C5 C4 . . 115.38(16) ?
    O22 C5 C6 . . 125.57(17) ?
    C4 C5 C6 . . 119.05(18) ?
    C1 C6 C5 . . 120.99(17) ?
    C1 C6 H6 . . 119.5 ?
    C5 C6 H6 . . 119.5 ?
    C1 C7 C8 . . 113.21(13) ?
    C1 C7 H7A . . 108.9 ?
    C8 C7 H7A . . 108.9 ?
    C1 C7 H7B . . 108.9 ?
    C8 C7 H7B . . 108.9 ?
    H7A C7 H7B . . 107.7 ?
    O9 C8 N10 . . 121.66(18) ?
    O9 C8 C7 . . 121.78(18) ?
    N10 C8 C7 . . 116.48(16) ?
    C8 N10 C11 . . 123.19(17) ?
    C8 N10 H10 . . 112.2(14) ?
    C11 N10 H10 . . 123.7(14) ?
    N10 C11 C12 . . 112.56(16) ?
    N10 C11 H11A . . 109.1 ?
    C12 C11 H11A . . 109.1 ?
    N10 C11 H11B . . 109.1 ?
    C12 C11 H11B . . 109.1 ?
    H11A C11 H11B . . 107.8 ?
    C13 C12 C11 . . 113.50(18) ?
    C13 C12 H12A . . 108.9 ?
    C11 C12 H12A . . 108.9 ?
    C13 C12 H12B . . 108.9 ?
    C11 C12 H12B . . 108.9 ?
    H12A C12 H12B . . 107.7 ?
    C14 C13 C18 . . 116.86(18) ?
    C14 C13 C12 . . 121.78(18) ?
    C18 C13 C12 . . 121.36(19) ?
    C13 C14 C15 . . 122.16(17) ?
    C13 C14 H14 . . 118.9 ?
    C15 C14 H14 . . 118.9 ?
    C14 C15 C16 . . 119.76(19) ?
    C14 C15 H15 . . 120.1 ?
    C16 C15 H15 . . 120.1 ?
    C17 C16 O19 . . 123.00(17) ?
    C17 C16 C15 . . 118.94(18) ?
    O19 C16 C15 . . 118.06(19) ?
    C16 C17 C18 . . 120.41(18) ?
    C16 C17 H17 . . 119.8 ?
    C18 C17 H17 . . 119.8 ?
    C17 C18 C13 . . 121.8(2) ?
    C17 C18 H18 . . 119.1 ?
    C13 C18 H18 . . 119.1 ?
    C16 O19 H19 . . 115.6(19) ?
    C2 O20 C21 . . 117.97(15) ?
    O20 C21 H21A . . 109.5 ?
    O20 C21 H21B . . 109.5 ?
    H21A C21 H21B . . 109.5 ?
    O20 C21 H21C . . 109.5 ?
    H21A C21 H21C . . 109.5 ?
    H21B C21 H21C . . 109.5 ?
    C5 O22 C23 . . 117.79(15) ?
    O22 C23 H23A . . 109.5 ?
    O22 C23 H23B . . 109.5 ?
    H23A C23 H23B . . 109.5 ?
    O22 C23 H23C . . 109.5 ?
    H23A C23 H23C . . 109.5 ?
    H23B C23 H23C . . 109.5 ?
loop_
    _geom_hbond_atom_site_label_D
    _geom_hbond_atom_site_label_H
    _geom_hbond_atom_site_label_A
    _geom_hbond_site_symmetry_A
    _geom_hbond_distance_DH
    _geom_hbond_distance_HA
    _geom_hbond_distance_DA
    _geom_hbond_angle_DHA
    N10 H10 O19 2_466 0.88(2) 2.16(2) 3.023(2) 165.4(19)
    O19 H19 O9 4_665 0.87(3) 1.76(3) 2.6289(19) 174(3)
_iucr_refine_instructions_details
;
TITL [C18 H21 N O4] in P2(1)2(1)2(1)
CELL 0.71073 8.1628 12.0701 17.0176 90.000 90.000 90.000
ZERR 4.00 0.0008 0.0011 0.0016 0.000 0.000 0.000
LATT -1
SYMM x+1/2, -y+1/2, -z
SYMM -x, y+1/2, -z+1/2
SYMM -x+1/2, -y, z+1/2
SFAC C H N O
UNIT 72 84 4 16
ACTA
OMIT -2 55
HTAB
EQIV $1  x-1/2, -y+3/2, -z+1
EQIV $2 -x+3/2, -y+1, z+1/2
HTAB N10 O19_$1
HTAB O19 O9_$2
mpla 8 c1 > c6 o20 o22
mpla 4 c7 > n10
MPLA 8 C12 > O19
mpla 8 c1 > c6 o20 o22
L.S. 5
BOND $H
FMAP 2
PLAN -5
MERG
WGHT    0.036500
FVAR       0.23988
MOLE   1
C1    1    0.404311    0.705670    0.099688    11.00000    0.04309    0.03914 =
         0.04885    0.00228   -0.00182    0.00045
C2    1    0.296086    0.629462    0.133496    11.00000    0.05170    0.04353 =
         0.05123    0.00491    0.00368   -0.00246
C3    1    0.224738    0.548730    0.087161    11.00000    0.04871    0.04599 =
         0.07428    0.00495    0.00241   -0.01082
AFIX  43
H3    2    0.153009    0.497884    0.109570    11.00000   -1.20000
AFIX   0
C4    1    0.258975    0.543099    0.008419    11.00000    0.05325    0.05033 =
         0.06513   -0.00807   -0.00535   -0.01404
AFIX  43
H4    2    0.210652    0.488166   -0.022097    11.00000   -1.20000
AFIX   0
C5    1    0.364423    0.618108   -0.026058    11.00000    0.04626    0.05650 =
         0.05208   -0.00458   -0.00602   -0.00336
C6    1    0.435683    0.699793    0.020225    11.00000    0.04274    0.04652 =
         0.05229    0.00150   -0.00319   -0.00661
AFIX  43
H6    2    0.505598    0.751273   -0.002768    11.00000   -1.20000
AFIX   0
C7    1    0.481396    0.793998    0.150083    11.00000    0.05496    0.04095 =
         0.04650    0.00038    0.00338   -0.00467
AFIX  23
H7A   2    0.396039    0.842425    0.169905    11.00000   -1.20000
H7B   2    0.554265    0.838313    0.117845    11.00000   -1.20000
AFIX   0
C8    1    0.576921    0.747729    0.218722    11.00000    0.04837    0.04232 =
         0.05824   -0.00238    0.00224   -0.00694
O9    4    0.671414    0.668575    0.211069    11.00000    0.06799    0.05933 =
         0.08583   -0.01319   -0.00684    0.01821
N10   3    0.559973    0.800135    0.287032    11.00000    0.06309    0.04822 =
         0.04832    0.00035   -0.00412    0.00200
H10   2    0.485367    0.852463    0.284863    11.00000    0.07321
C11   1    0.633423    0.761305    0.359665    11.00000    0.06490    0.06218 =
         0.05516    0.00059   -0.00844   -0.00855
AFIX  23
H11A  2    0.647681    0.823629    0.394994    11.00000   -1.20000
H11B  2    0.740958    0.731028    0.348386    11.00000   -1.20000
AFIX   0
C12   1    0.531507    0.674208    0.399788    11.00000    0.06607    0.07348 =
         0.07498    0.02170   -0.01533   -0.01226
AFIX  23
H12A  2    0.420965    0.702200    0.406370    11.00000   -1.20000
H12B  2    0.525782    0.609355    0.366239    11.00000   -1.20000
AFIX   0
C13   1    0.597155    0.640306    0.478696    11.00000    0.04564    0.05574 =
         0.06179    0.01017   -0.00705   -0.00600
C14   1    0.567753    0.701587    0.545051    11.00000    0.06073    0.04874 =
         0.07954    0.01247    0.00300    0.01007
AFIX  43
H14   2    0.507735    0.766794    0.540724    11.00000   -1.20000
AFIX   0
C15   1    0.624220    0.669726    0.617955    11.00000    0.07432    0.04742 =
         0.06560   -0.00131    0.00692    0.00582
AFIX  43
H15   2    0.600969    0.712574    0.661984    11.00000   -1.20000
AFIX   0
C16   1    0.715858    0.573519    0.625419    11.00000    0.05574    0.04527 =
         0.05324    0.00530   -0.00889   -0.00728
C17   1    0.746670    0.511750    0.560222    11.00000    0.06895    0.05513 =
         0.06280   -0.00179   -0.00853    0.01636
AFIX  43
H17   2    0.806694    0.446543    0.564539    11.00000   -1.20000
AFIX   0
C18   1    0.689453    0.545215    0.487749    11.00000    0.08082    0.06057 =
         0.06004   -0.00677   -0.00876    0.01115
AFIX  43
H18   2    0.713683    0.502572    0.443741    11.00000   -1.20000
AFIX   0
O19   4    0.770553    0.544946    0.698657    11.00000    0.09491    0.05392 =
         0.06107    0.00291   -0.01922   -0.00328
H19   2    0.794370    0.474907    0.705208    11.00000    0.13864
O20   4    0.268679    0.643490    0.212112    11.00000    0.07696    0.05594 =
         0.05688    0.00612    0.01271   -0.01528
C21   1    0.172243    0.562691    0.251696    11.00000    0.11325    0.06537 =
         0.07822    0.01618    0.02983   -0.01591
AFIX  33
H21A  2    0.161984    0.582586    0.306093    11.00000   -1.50000
H21B  2    0.224217    0.491586    0.247534    11.00000   -1.50000
H21C  2    0.065464    0.559387    0.228170    11.00000   -1.50000
AFIX   0
O22   4    0.388112    0.604743   -0.104952    11.00000    0.08080    0.08907 =
         0.05477   -0.01653    0.00342   -0.02920
C23   1    0.498002    0.678003   -0.143100    11.00000    0.07876    0.11053 =
         0.06141   -0.00876    0.00780   -0.02860
AFIX  33
H23A  2    0.504296    0.659472   -0.197877    11.00000   -1.50000
H23B  2    0.604664    0.671437   -0.119797    11.00000   -1.50000
H23C  2    0.459492    0.752734   -0.137472    11.00000   -1.50000
HKLF 4 1 1 0 0 0 1 0 0 0 1
REM  [C18 H21 N O4] in P2(1)2(1)2(1)
REM R1 =  0.0399 for   2352 Fo > 4sig(Fo)  and  0.0686 for all   3638 data
REM    216 parameters refined using      0 restraints
END
WGHT      0.0365      0.0000
REM Highest difference peak  0.110,  deepest hole -0.120,  1-sigma level  0.029
Q1    1   0.2286  0.5693  0.3186  11.00000  0.05    0.11
Q2    1   0.6056  0.6985  0.4964  11.00000  0.05    0.10
Q3    1   0.5079  0.8600  0.4428  11.00000  0.05    0.10
Q4    1   0.4044  0.6414 -0.2185  11.00000  0.05    0.09
Q5    1   0.4836  0.5887  0.6798  11.00000  0.05    0.09
;
