# Supplementary material for: 2-(2,5-Dimeth­oxy­phen­yl)-N-[2-(4-hy­droxy­phen­yl)eth­yl]acetamide
Source: Acta Crystallogr Sect E Struct Rep Online. 2012 Mar 7;68(Pt 4):o966. doi: 10.1107/S1600536812008975 (PMC3343941; doi:10.1107/S1600536812008975)
Supplement: Supplementary file 2 [file e-68-0o966-Isup2.hkl]

#
# h,k,l, Fc-squared, Fo-squared, sigma(Fo-squared) and status flag
#
data_I
_shelx_title ' [C18 H21 N O4] in P2(1)2(1)2(1)'
_shelx_refln_list_code          4
_shelx_F_calc_maximum      160.96
_exptl_crystal_F_000       672.00
_reflns_d_resolution_high  0.7697
 
loop_
 _symmetry_equiv_pos_as_xyz
 'x, y, z'
 'x+1/2, -y+1/2, -z'
 '-x, y+1/2, -z+1/2'
 '-x+1/2, -y, z+1/2'
 
_cell_length_a     8.1628
_cell_length_b    12.0701
_cell_length_c    17.0176
_cell_angle_alpha  90.000
_cell_angle_beta   90.000
_cell_angle_gamma  90.000
 
_shelx_F_squared_multiplier     1.000
 
loop_
 _refln_index_h
 _refln_index_k
 _refln_index_l
 _refln_F_squared_calc
 _refln_F_squared_meas
 _refln_F_squared_sigma
 _refln_observed_status
   2   0   0     2274.28     2396.41     17.90 o
   4   0   0      378.06      372.50     23.03 o
   6   0   0      569.70      609.31     17.38 o
   8   0   0        9.27        7.13      5.39 o
  10   0   0        0.64        1.74      5.91 o
   1   1   0       83.45       81.33      3.48 o
   2   1   0     3194.30     2955.35    166.55 o
   3   1   0      164.55      157.64      4.22 o
   4   1   0       52.24       48.31      3.55 o
   5   1   0       10.02        9.40      2.03 o
   6   1   0        2.68        1.92      4.08 o
   7   1   0       31.03       27.82      4.58 o
   8   1   0        6.15        7.63      4.08 o
   9   1   0        2.07        0.70      3.66 o
  10   1   0        8.16       12.30      5.09 o
   0   2   0     4149.53     4124.77     21.20 o
   1   2   0    11989.81    10821.17    609.72 o
   2   2   0    25909.42    25782.66    177.79 o
   3   2   0     2076.23     1834.76    337.49 o
   4   2   0     1240.42     1323.29     30.98 o
   5   2   0       20.41       24.38      3.21 o
   6   2   0        2.72       -1.19      2.61 o
   7   2   0       13.51       13.24      3.84 o
   8   2   0       44.29       47.39      5.68 o
   9   2   0       17.54       18.90      4.76 o
  10   2   0        1.07       -0.60      4.04 o
   1   3   0     1050.25      979.05     17.39 o
   2   3   0      726.30      779.01     28.15 o
   3   3   0      692.95      687.14     11.67 o
   4   3   0      115.04      106.16      4.01 o
   5   3   0      155.94      163.65      4.38 o
   6   3   0       75.18       83.31      5.23 o
   7   3   0       37.29       42.58      4.92 o
   8   3   0        0.43       -0.58      3.37 o
   9   3   0        3.54        2.97      3.79 o
  10   3   0        0.05       -0.47      3.99 o
   0   4   0        1.02        0.43      1.47 o
   1   4   0     2001.20     1926.77     82.03 o
   2   4   0       27.83       28.34      3.23 o
   3   4   0      184.64      211.45      9.65 o
   4   4   0      405.49      396.13     13.73 o
   5   4   0        0.69        1.53      1.46 o
   6   4   0      105.03       94.06      7.91 o
   7   4   0       18.73       16.67      3.73 o
   8   4   0        5.50        6.20      3.63 o
   9   4   0        0.19       -1.47      3.42 o
  10   4   0        5.93        3.10      4.31 o
   1   5   0     1117.04     1065.71     30.93 o
   2   5   0      203.03      187.02      6.20 o
   3   5   0       96.22       61.53     19.60 o
   4   5   0      362.90      345.06     21.85 o
   5   5   0      102.12      101.95      4.12 o
   6   5   0       43.68       42.86      7.27 o
   7   5   0        5.97       10.88      3.35 o
   8   5   0       16.74       11.76      3.70 o
   9   5   0       20.03       20.30      4.60 o
  10   5   0        1.68        0.99      3.93 o
   0   6   0      804.53      801.92     33.28 o
   1   6   0      208.75      214.14      3.95 o
   2   6   0        9.85       10.77      2.36 o
   3   6   0      275.15      272.62      6.36 o
   4   6   0      135.41      112.20      5.42 o
   5   6   0       77.62       66.04      2.78 o
   6   6   0        5.79        4.67      1.71 o
   7   6   0       13.57        7.95      3.00 o
   8   6   0        0.65       -2.66      3.04 o
   9   6   0       22.40       30.27      8.17 o
   1   7   0        0.17        0.42      1.31 o
   2   7   0      536.11      528.51     19.71 o
   3   7   0      932.46      907.85     13.13 o
   4   7   0      130.03      123.22      3.60 o
   5   7   0        0.52        1.24      1.88 o
   6   7   0        0.12        1.56      6.60 o
   7   7   0       22.43       20.84      4.78 o
   8   7   0        7.93        9.38      3.20 o
   9   7   0        1.20       -0.75      3.14 o
   0   8   0      649.41      627.96     13.30 o
   1   8   0       59.96       64.18      3.52 o
   2   8   0       45.62       42.40      2.97 o
   3   8   0        0.09       -1.34      1.38 o
   4   8   0      206.30      202.29      5.00 o
   5   8   0       83.22       76.47      5.56 o
   6   8   0        0.00       -0.03      1.66 o
   1   9   0      282.08      284.75      6.58 o
   2   9   0       13.15        9.49      2.35 o
   3   9   0      230.71      207.38     10.70 o
   4   9   0      275.11      266.60     10.43 o
   5   9   0       92.00       96.11      6.60 o
   6   9   0       79.00       71.60      5.39 o
   0  10   0       91.09       87.25      6.41 o
   1  10   0        8.70        8.08      2.55 o
   2  10   0      788.79      774.44     25.63 o
   3  10   0       54.89       63.94      3.99 o
   4  10   0       36.67       37.34      4.61 o
   5  10   0       22.79       23.11      4.69 o
   6  10   0        0.33       -0.17      2.95 o
   1  11   0      150.24      158.45      6.09 o
   2  11   0      454.81      445.37      9.05 o
   3  11   0      118.31      121.25      5.24 o
   4  11   0        9.79        9.18      3.12 o
   5  11   0        3.98        3.56      2.62 o
   6  11   0        0.48        1.17      2.33 o
   0  12   0      181.53      189.86      9.77 o
   1  12   0       20.14       22.05      3.56 o
   2  12   0        4.84        6.85      2.78 o
   3  12   0        1.17        4.47      2.70 o
   4  12   0       24.22       20.41      3.91 o
   5  12   0        0.00       -1.99      3.48 o
   6  12   0       18.34       16.50      3.38 o
   1  13   0       38.50       30.63      4.82 o
   2  13   0       33.51       32.06      4.11 o
   3  13   0        5.56        5.92      2.99 o
   4  13   0        0.38        0.77      3.25 o
   5  13   0        4.10        9.55      3.56 o
   0  14   0        0.29       -2.03      4.05 o
   1  14   0        0.38        1.81      2.99 o
   2  14   0        0.96        2.20      3.11 o
   3  14   0        1.41        1.95      3.08 o
   4  14   0        2.13        1.65      3.69 o
   1  15   0       13.15       11.23      3.75 o
   2  15   0        1.91        1.88      3.32 o
   3  15   0        5.93        4.52      4.30 o
   1   0   1     3414.09     3304.59    149.98 o
   2   0   1    18662.65    17569.71    721.67 o
   3   0   1        4.47       14.68      5.30 o
   4   0   1      669.20      703.72     28.09 o
   5   0   1       63.03       58.68      4.56 o
   6   0   1        0.35        0.17      2.58 o
   7   0   1       93.98      107.64      6.76 o
   8   0   1       20.72       13.90      4.30 o
   9   0   1        9.47        6.94      4.17 o
  10   0   1        2.79        1.26      4.30 o
 -10   1   1        0.10        0.85      4.43 o
  -9   1   1        1.13        2.04      3.72 o
  -8   1   1       11.58       14.89      4.25 o
  -7   1   1       61.86       63.23      6.86 o
  -6   1   1        6.38        5.97      2.92 o
  -5   1   1      157.02      158.21      4.77 o
  -4   1   1      149.69      148.82      6.50 o
  -3   1   1     1930.25     1994.59     53.37 o
  -2   1   1      779.08      732.59     28.41 o
  -1   1   1      207.05      210.64      5.56 o
   1   1   1      207.62      187.14     10.95 o
   2   1   1      778.64      795.52     18.74 o
   3   1   1     1931.26     2023.46     29.86 o
   4   1   1      149.97      144.35      4.22 o
   5   1   1      157.35      152.54      6.01 o
   6   1   1        6.39        6.01      2.94 o
   7   1   1       62.03       62.03      5.71 o
   8   1   1       11.60       10.64      4.12 o
   9   1   1        1.14       -0.94      3.75 o
  10   1   1        0.10        0.21      4.24 o
 -10   2   1        0.23       -1.91      4.23 o
  -9   2   1        0.96        0.68      3.72 o
  -8   2   1       20.18       25.11      4.75 o
  -7   2   1      119.68      110.61     10.25 o
  -6   2   1       13.16       17.80      3.34 o
  -5   2   1      136.34      132.73      4.89 o
  -4   2   1      754.68      739.14     27.98 o
  -3   2   1      575.93      545.80     12.77 o
  -2   2   1     4469.70     4912.74     35.11 o
  -1   2   1    17797.78    17461.53     93.76 o
   0   2   1       20.23       34.45      2.35 o
   1   2   1    17797.89    15728.18    806.47 o
   2   2   1     4472.43     4175.82    242.26 o
   3   2   1      575.99      549.11      8.62 o
   4   2   1      754.15      797.89      8.25 o
   5   2   1      136.29      132.26      4.50 o
   6   2   1       13.16       14.61      3.34 o
   7   2   1      119.54      117.26      6.85 o
   8   2   1       20.19       19.72      4.50 o
   9   2   1        0.97        0.08      3.56 o
  10   2   1        0.23       -0.99      4.13 o
 -10   3   1        8.35        8.11      4.53 o
  -9   3   1        2.34        1.02      4.00 o
  -8   3   1       92.78      104.55      6.96 o
  -7   3   1        4.52        8.38      4.08 o
  -6   3   1       30.72       29.71      2.90 o
  -5   3   1      231.51      244.47      6.44 o
  -4   3   1      122.06      120.87      3.80 o
  -3   3   1     1403.51     1441.03     17.55 o
  -2   3   1      701.03      710.89     10.69 o
  -1   3   1     5330.13     5476.70     38.14 o
   0   3   1      366.19      373.74     10.99 o
   1   3   1     5329.01     5271.74    181.78 o
   2   3   1      700.94      604.08     28.83 o
   3   3   1     1404.68     1226.97     95.24 o
   4   3   1      122.26      124.29      3.49 o
   5   3   1      231.89      241.36      8.73 o
   6   3   1       30.70       29.96      4.02 o
   7   3   1        4.51        6.62      3.46 o
   8   3   1       92.86       98.65      7.09 o
   9   3   1        2.34        3.74      3.89 o
  10   3   1        8.38        4.17      4.46 o
 -10   4   1        5.02        2.71      4.05 o
  -9   4   1       11.82        6.84      3.87 o
  -8   4   1        8.40        8.84      3.71 o
  -7   4   1       10.88       14.09      3.37 o
  -6   4   1       69.71       73.54      4.79 o
  -5   4   1      264.41      256.23     10.95 o
  -4   4   1       44.41       51.16      5.16 o
  -3   4   1     2308.78     2530.89     23.59 o
  -2   4   1     2856.40     2862.57     68.89 o
  -1   4   1     1960.15     1930.52     59.56 o
   0   4   1       16.76       12.36      1.39 o
   1   4   1     1960.32     1983.86     38.12 o
   2   4   1     2855.71     2717.11    115.14 o
   3   4   1     2309.74     1979.22    181.79 o
   4   4   1       44.32       38.71      2.36 o
   5   4   1      264.36      249.15     10.71 o
   6   4   1       69.66       66.17      5.13 o
   7   4   1       10.88       15.21      4.08 o
   8   4   1        8.37        8.24      3.76 o
   9   4   1       11.81        8.84      4.28 o
  10   4   1        5.02        3.64      4.28 o
 -10   5   1        2.42        4.20      4.07 o
  -9   5   1        2.04        3.98      3.62 o
  -8   5   1        6.71        4.75      3.26 o
  -7   5   1       56.35       65.68      4.85 o
  -6   5   1      236.39      250.38      6.65 o
  -5   5   1       11.61       11.12      5.39 o
  -4   5   1      454.27      500.51     12.10 o
  -3   5   1      223.89      244.42      6.79 o
  -2   5   1      845.08      900.49      8.77 o
  -1   5   1      331.62      349.99      5.66 o
   0   5   1       92.93       97.73      3.03 o
   1   5   1      331.86      342.60     13.36 o
   2   5   1      844.59      856.13     23.79 o
   3   5   1      223.85      218.72     11.88 o
   4   5   1      454.48      377.92     37.75 o
   5   5   1       11.51       10.82      1.97 o
   6   5   1      236.53      239.21     10.34 o
   7   5   1       56.43       53.16      9.91 o
   8   5   1        6.70       10.13      5.65 o
   9   5   1        2.03        2.27      3.66 o
  10   5   1        2.42        1.60      4.20 o
  -9   6   1        2.76        2.62      3.29 o
  -8   6   1        0.42       -0.10      2.73 o
  -7   6   1       12.63       12.42      2.91 o
  -6   6   1       22.40       43.10      9.38 o
  -5   6   1      474.81      537.19     20.85 o
  -4   6   1      453.47      474.70     10.31 o
  -3   6   1      359.84      330.69     20.19 o
  -2   6   1       35.74       35.11      1.97 o
  -1   6   1      353.69      372.24      6.45 o
   0   6   1     1053.75     1140.43      9.91 o
   1   6   1      353.12      362.91     11.10 o
   2   6   1       35.93       36.02      2.28 o
   3   6   1      359.54      338.17     11.15 o
   4   6   1      452.97      414.68     28.30 o
   5   6   1      474.68      376.47     53.08 o
   6   6   1       22.49       25.37      2.73 o
   7   6   1       12.61       18.09      6.26 o
   8   6   1        0.42       -1.28      3.04 o
   9   6   1        2.75        1.86      3.56 o
  -9   7   1        2.89        3.48      8.34 o
  -8   7   1        1.01        2.43      7.30 o
  -7   7   1       85.92      105.14     14.60 o
  -6   7   1       36.52       37.02      9.73 o
  -5   7   1      299.45      309.18     18.07 o
  -4   7   1      218.30      221.18      6.61 o
  -3   7   1       35.29       37.92      2.50 o
  -2   7   1       33.40       35.05      2.06 o
  -1   7   1      368.52      371.80      5.48 o
   0   7   1      191.69      195.99      4.82 o
   1   7   1      368.59      373.03      8.42 o
   2   7   1       33.41       36.81      2.18 o
   3   7   1       35.17       37.04      2.54 o
   4   7   1      218.28      202.45     10.76 o
   5   7   1      299.15      262.85     13.58 o
   6   7   1       36.41       33.84      8.34 o
   7   7   1       85.90       70.70     16.16 o
   8   7   1        0.99        1.77      2.98 o
   9   7   1        2.89        3.45      3.46 o
  -5   8   1       30.71       30.60      2.52 o
  -4   8   1      212.09      224.44      5.31 o
  -3   8   1      324.02      314.88     15.62 o
  -2   8   1        4.51        6.13      1.64 o
  -1   8   1      142.64      147.45      4.52 o
   0   8   1      345.86      343.97      9.23 o
   1   8   1      142.90      140.11      6.47 o
   2   8   1        4.54        3.38      1.71 o
   3   8   1      324.46      293.00     24.01 o
   4   8   1      212.33      204.66     12.08 o
   5   8   1       30.75       26.94      4.34 o
   6   8   1       44.60       47.62      5.21 o
   7   8   1       12.93       10.95      3.48 o
   8   8   1        3.33        5.39      3.30 o
   9   8   1       15.03       10.60      4.00 o
  -5   9   1       54.15       51.96      5.39 o
  -4   9   1       93.96       83.39      9.30 o
  -3   9   1      321.71      307.84     13.58 o
  -2   9   1      153.95      157.70      6.55 o
  -1   9   1      174.44      174.26      5.39 o
   0   9   1        7.53       10.45      2.33 o
   1   9   1      173.86      161.04      5.26 o
   2   9   1      153.82      156.98      5.12 o
   3   9   1      321.49      294.34     12.18 o
   4   9   1       93.79       89.10      5.91 o
   5   9   1       54.19       54.92      6.08 o
   6   9   1       29.42       29.89      4.69 o
   7   9   1        2.02        2.78      3.13 o
  -5  10   1        3.49        4.98      2.13 o
  -4  10   1       83.74       79.31      9.30 o
  -3  10   1       60.27       56.62      4.62 o
  -2  10   1       74.56       77.32      4.58 o
  -1  10   1       81.07       89.05      4.64 o
   0  10   1        0.52       -0.27      2.16 o
   1  10   1       81.15       88.38      4.72 o
   2  10   1       74.69       71.53      4.40 o
   3  10   1       60.31       53.23      3.90 o
   4  10   1       83.81       76.71     10.25 o
   5  10   1        3.46        6.43      3.82 o
   6  10   1       25.92       27.81      4.87 o
   7  10   1        8.87        9.21      3.65 o
  -6  11   1        0.44        0.55      2.69 o
  -5  11   1        4.58        1.97      2.42 o
  -4  11   1       25.01       16.21      3.36 o
  -3  11   1       28.04       27.42      3.32 o
  -2  11   1        3.75        2.80      2.60 o
  -1  11   1        0.56        0.73      2.40 o
   0  11   1      130.62      138.54      5.79 o
   1  11   1        0.56        0.89      2.37 o
   2  11   1        3.73        4.59      2.59 o
   3  11   1       28.05       26.86      3.45 o
   4  11   1       24.96       19.17      3.68 o
   5  11   1        4.54        2.65      2.64 o
   6  11   1        0.44       -0.52      3.65 o
   7  11   1        1.80        4.17      3.65 o
  -6  12   1        1.78       -0.61      2.46 o
  -5  12   1        9.00        7.20      2.94 o
  -4  12   1       14.98       13.99      3.56 o
  -3  12   1       28.87       26.64      3.56 o
  -2  12   1       61.53       64.02      4.85 o
  -1  12   1       13.16       14.52      3.28 o
   0  12   1       57.75       61.72      4.88 o
   1  12   1       13.17       12.93      3.20 o
   2  12   1       61.51       65.42      4.83 o
   3  12   1       28.91       27.11      3.63 o
   4  12   1       14.99       16.57      4.17 o
   5  12   1        9.01       10.04      3.43 o
   6  12   1        1.77        0.52      2.83 o
  -5  13   1        5.97        8.74      3.50 o
  -4  13   1       15.08       12.25      3.93 o
  -3  13   1        7.89        6.42      2.90 o
  -2  13   1        5.86        5.18      2.93 o
  -1  13   1      100.70      108.33      6.04 o
   0  13   1       41.59       38.54      4.54 o
   1  13   1      100.64      105.44      5.92 o
   2  13   1        5.86        7.67      3.07 o
   3  13   1        7.84        7.24      3.05 o
   4  13   1       15.09       12.44      4.03 o
   5  13   1        5.97       10.93      3.87 o
  -4  14   1        4.80        7.13      3.86 o
  -3  14   1        5.28        1.46      3.25 o
  -2  14   1       13.05       15.07      3.73 o
  -1  14   1       38.15       43.78      4.94 o
   0  14   1        0.00        1.47      3.07 o
   1  14   1       38.16       36.15      4.63 o
   2  14   1       13.03       14.41      3.67 o
   3  14   1        5.29        6.82      3.60 o
   4  14   1        4.82        7.27      4.16 o
  -3  15   1        5.07        4.95      4.42 o
  -2  15   1       17.64       15.49      3.98 o
  -1  15   1        1.62        3.39      3.40 o
   0  15   1       10.41        7.97      3.58 o
   1  15   1        1.62        4.77      3.48 o
   2  15   1       17.71        9.91      4.13 o
   3  15   1        5.08        7.60      4.66 o
   1   0   2       68.12       67.81      2.38 o
   2   0   2      183.23      198.93     10.34 o
   3   0   2       11.95       20.16      4.95 o
   4   0   2      167.20      180.32      4.77 o
   5   0   2      165.65      179.59      7.85 o
   6   0   2      151.17      154.47      6.94 o
   7   0   2       27.48       31.63      4.79 o
   8   0   2       20.91       23.05      4.79 o
   9   0   2        0.12        5.25      4.05 o
  10   0   2        0.23        3.04      4.42 o
 -10   1   2       11.31        7.16      4.65 o
  -9   1   2       13.82        9.26      4.33 o
  -8   1   2       11.32       13.06      4.21 o
  -7   1   2      105.17      123.35      8.95 o
  -6   1   2      111.31      115.10      6.22 o
  -5   1   2        4.58        7.11      1.59 o
  -4   1   2      654.14      694.85     12.32 o
  -3   1   2      321.48      336.11     13.39 o
  -2   1   2     9465.15     8713.74    523.51 o
  -1   1   2       21.17       18.41      1.79 o
   0   1   2     4199.86     4069.14    361.66 o
   1   1   2       21.37       12.95      1.66 o
   2   1   2     9463.70     8881.67    236.96 o
   3   1   2      321.41      331.68      5.28 o
   4   1   2      653.77      659.82      8.41 o
   5   1   2        4.58        7.60      2.13 o
   6   1   2      111.36      116.75      6.32 o
   7   1   2      105.20      125.44      7.22 o
   8   1   2       11.31       11.75      3.99 o
   9   1   2       13.80       12.44      4.58 o
  10   1   2       11.29       12.08      5.03 o
 -10   2   2        4.21        1.21      4.17 o
  -9   2   2        4.63        5.73      4.11 o
  -8   2   2        7.89        8.55      3.79 o
  -7   2   2       13.20       14.93      3.79 o
  -6   2   2      107.49      102.12      5.75 o
  -5   2   2      428.45      448.91     20.24 o
  -4   2   2      114.13      125.50      4.34 o
  -3   2   2        1.34        1.09      0.68 o
  -2   2   2     2044.21     2134.51     24.16 o
  -1   2   2     5968.61     5013.78    624.96 o
   0   2   2     2031.12     1814.04     17.03 o
   1   2   2     5966.40     5044.61    316.65 o
   2   2   2     2041.65     1921.87     79.87 o
   3   2   2        1.39        2.41      1.34 o
   4   2   2      114.28      117.67      3.95 o
   5   2   2      428.64      443.01     12.58 o
   6   2   2      107.65      100.30      6.86 o
   7   2   2       13.18       13.35      3.88 o
   8   2   2        7.92        6.04      3.79 o
   9   2   2        4.64        9.66      4.30 o
  10   2   2        4.22        2.27      4.45 o
 -10   3   2        8.14        4.79      4.31 o
  -9   3   2        1.68        0.01      3.54 o
  -8   3   2       95.19       99.29      6.82 o
  -7   3   2       68.74       70.41      9.65 o
  -6   3   2      124.99      122.29      5.42 o
  -5   3   2      762.23      826.64     20.95 o
  -4   3   2      901.80      840.90     18.68 o
  -3   3   2      152.75      166.83      7.21 o
  -2   3   2      546.16      555.74      9.71 o
  -1   3   2      824.37      849.34     17.71 o
   0   3   2      302.78      266.18      9.18 o
   1   3   2      825.29      784.54     39.48 o
   2   3   2      546.01      478.40     28.15 o
   3   3   2      152.19      128.95      7.63 o
   4   3   2      902.12      819.88     20.90 o
   5   3   2      761.74      798.17     32.50 o
   6   3   2      124.82      110.70      6.24 o
   7   3   2       68.77       80.70      6.13 o
   8   3   2       95.17      105.88      9.56 o
   9   3   2        1.69       -0.33      3.79 o
  10   3   2        8.13        4.48      4.42 o
 -10   4   2        2.94        3.34      4.34 o
  -9   4   2       12.84       15.25      4.29 o
  -8   4   2       54.41       56.71      5.61 o
  -7   4   2       55.86       55.12      5.04 o
  -6   4   2       15.82       14.68      2.24 o
  -5   4   2      670.22      690.40     32.41 o
  -4   4   2      634.15      664.10     31.02 o
  -3   4   2     2337.59     2447.24     23.47 o
  -2   4   2     1082.78     1106.20     14.20 o
  -1   4   2      460.27      484.07      4.16 o
   0   4   2       84.55       97.89      3.31 o
   1   4   2      460.22      468.58     12.54 o
   2   4   2     1082.72      979.99     52.13 o
   3   4   2     2336.52     2055.14    118.98 o
   4   4   2      634.78      581.71     35.19 o
   5   4   2      670.15      659.96     19.15 o
   6   4   2       15.78        8.11      3.21 o
   7   4   2       55.84       59.99      5.71 o
   8   4   2       54.41       55.59      6.11 o
   9   4   2       12.83       16.86      4.63 o
  10   4   2        2.94        2.87      5.21 o
 -10   5   2        2.32        2.63      3.91 o
  -9   5   2       11.14        9.37      3.93 o
  -8   5   2       29.79       30.43      4.46 o
  -7   5   2        8.12       12.82      3.25 o
  -6   5   2      199.90      205.02     12.95 o
  -5   5   2       27.73       25.72      7.13 o
  -4   5   2     1283.44     1405.65     32.15 o
  -3   5   2      812.08      849.86     11.94 o
  -2   5   2       62.13       66.64      2.49 o
  -1   5   2       23.94       22.71      1.63 o
   0   5   2      908.36     1000.89     32.79 o
   1   5   2       23.84       22.18      1.77 o
   2   5   2       62.21       66.38      2.95 o
   3   5   2      812.84      725.70     47.49 o
   4   5   2     1283.24     1206.06     74.33 o
   5   5   2       27.74       28.79      2.92 o
   6   5   2      199.85      189.40     15.12 o
   7   5   2        8.11        9.24      3.55 o
   8   5   2       29.78       24.67      8.08 o
   9   5   2       11.14       14.16      4.45 o
  10   5   2        2.32        4.89      4.31 o
  -9   6   2       14.85        8.64      3.50 o
  -8   6   2        3.12        4.38      2.77 o
  -7   6   2      100.88      115.92     13.56 o
  -6   6   2      211.24      227.49     16.16 o
  -5   6   2      208.36      221.06     14.95 o
  -4   6   2       24.65       29.29      3.96 o
  -3   6   2       17.16       14.27      1.78 o
  -2   6   2      115.09      120.85      4.45 o
  -1   6   2      575.84      590.49      7.15 o
   0   6   2        3.77        4.81      1.62 o
   1   6   2      575.94      552.81     28.09 o
   2   6   2      114.70      122.10      3.55 o
   3   6   2       17.19       15.37      1.94 o
   4   6   2       24.65       24.91      2.30 o
   5   6   2      208.36      188.11     11.21 o
   6   6   2      211.18      171.52     33.28 o
   7   6   2      101.11       91.83     15.55 o
   8   6   2        3.12        2.29      3.40 o
   9   6   2       14.85       13.48      4.23 o
  -8   7   2        3.59       11.99      8.86 o
  -7   7   2      112.59      121.48     14.42 o
  -6   7   2       56.05       65.52     11.47 o
  -5   7   2      391.54      409.45     19.64 o
  -4   7   2       95.83      100.85      3.03 o
  -3   7   2      283.96      305.96      5.00 o
  -2   7   2       56.04       55.78      2.38 o
  -1   7   2      188.00      192.02      4.24 o
   0   7   2       71.48       76.51      3.44 o
   1   7   2      188.01      190.25      5.14 o
   2   7   2       55.93       55.04      2.58 o
   3   7   2      284.22      295.29     10.84 o
   4   7   2       95.72       93.53      7.83 o
   5   7   2      391.37      347.20     57.87 o
   6   7   2       56.11       48.36      8.86 o
   7   7   2      112.58      114.10     21.20 o
   8   7   2        3.61        4.90      7.30 o
   9   7   2        0.98        0.52      3.56 o
  -4   8   2       35.73       34.81      3.12 o
  -3   8   2      124.89      119.78      6.51 o
  -2   8   2       50.04       46.41      2.75 o
  -1   8   2      219.90      224.84      5.51 o
   0   8   2        9.34        8.30      2.10 o
   1   8   2      219.96      213.26      5.43 o
   2   8   2       50.07       45.16      3.19 o
   3   8   2      125.09      123.43      6.47 o
   4   8   2       35.76       29.90      4.16 o
   5   8   2       28.91       23.46      4.69 o
   6   8   2       79.11       64.13      6.43 o
   7   8   2        1.20        3.82      3.48 o
   8   8   2       12.84        6.78      3.82 o
   9   8   2        5.15        2.09      3.82 o
  -5   9   2       31.58       35.28      4.17 o
  -4   9   2        0.52        0.28      1.74 o
  -3   9   2      117.89      113.48      6.84 o
  -2   9   2      169.80      166.47      5.13 o
  -1   9   2       60.38       59.61      3.82 o
   0   9   2       82.73       79.40      4.11 o
   1   9   2       60.14       63.26      3.99 o
   2   9   2      169.77      160.57      5.83 o
   3   9   2      117.90      104.93      5.70 o
   4   9   2        0.51       -1.82      2.79 o
   5   9   2       31.62       26.94      5.04 o
   6   9   2        7.13        7.82      3.82 o
   7   9   2        1.23       -0.52      3.30 o
   8   9   2       12.19       10.60      4.00 o
  -5  10   2        0.99        0.87      3.13 o
  -4  10   2       65.92       65.86     11.38 o
  -3  10   2       74.94       72.40      4.16 o
  -2  10   2       39.67       38.70      3.56 o
  -1  10   2       44.69       44.52      3.80 o
   0  10   2      170.37      161.87      5.68 o
   1  10   2       44.73       47.48      3.90 o
   2  10   2       39.41       35.19      3.57 o
   3  10   2       75.08       64.06      4.93 o
   4  10   2       65.76       52.02      4.63 o
   5  10   2        0.99        2.26      3.82 o
   6  10   2       25.38       29.20      5.39 o
   7  10   2        4.26        4.00      4.00 o
   8  10   2       18.71       20.33      4.69 o
  -5  11   2       20.46       18.07      2.99 o
  -4  11   2       30.31       33.09      3.96 o
  -3  11   2       42.38       47.38      3.96 o
  -2  11   2       11.84        9.85      2.86 o
  -1  11   2       14.00       14.85      3.04 o
   0  11   2       64.28       68.85      4.82 o
   1  11   2       13.96       14.96      3.03 o
   2  11   2       11.80       12.01      2.91 o
   3  11   2       42.44       43.92      4.43 o
   4  11   2       30.26       30.98      4.40 o
   5  11   2       20.45       17.89      5.04 o
   6  11   2        3.54       -0.17      3.82 o
   7  11   2        6.77        9.38      4.34 o
  -6  12   2        5.31        3.30      3.65 o
  -5  12   2        9.33        8.60      3.07 o
  -4  12   2       29.11       34.19      4.35 o
  -3  12   2        3.39        2.67      2.53 o
  -2  12   2        1.65        2.30      2.60 o
  -1  12   2      109.51      111.71      5.95 o
   0  12   2      110.19      115.39      5.76 o
   1  12   2      109.60      111.63      5.65 o
   2  12   2        1.66        1.78      2.68 o
   3  12   2        3.37        5.64      3.16 o
   4  12   2       29.09       29.41      4.65 o
   5  12   2        9.32        6.18      3.43 o
   6  12   2        5.31        3.55      3.01 o
  -5  13   2        8.27        5.91      4.52 o
  -4  13   2        5.04        5.44      3.38 o
  -3  13   2       24.90       23.54      3.67 o
  -2  13   2       14.14       12.26      3.30 o
  -1  13   2       57.39       62.19      5.25 o
   0  13   2        1.18       -2.29      2.73 o
   1  13   2       57.32       63.13      5.28 o
   2  13   2       14.13       10.50      3.65 o
   3  13   2       24.96       27.79      4.42 o
   4  13   2        5.05        6.68      3.87 o
   5  13   2        8.24       11.56      4.06 o
  -4  14   2       10.79       12.83      4.30 o
  -3  14   2       15.74       20.66      4.92 o
  -2  14   2       18.59       18.76      3.91 o
  -1  14   2       50.23       45.73      4.97 o
   0  14   2        0.00        0.80      3.12 o
   1  14   2       50.11       44.80      4.92 o
   2  14   2       18.61       18.25      4.33 o
   3  14   2       15.71       17.07      4.22 o
   4  14   2       10.80       10.44      4.35 o
  -2  15   2        4.21        3.00      3.40 o
  -1  15   2       24.17       23.85      4.42 o
   0  15   2        6.47        4.90      3.55 o
   1  15   2       24.21       24.19      5.03 o
   2  15   2        4.22       -0.65      3.66 o
   1   0   3      962.09      866.94     15.38 o
   2   0   3      153.85      151.61      4.40 o
   3   0   3      501.29      503.30      8.31 o
   4   0   3        0.12        0.34      1.60 o
   5   0   3        0.00        0.54      1.89 o
   6   0   3        0.34       -0.23      2.63 o
   7   0   3       44.08       49.75      5.57 o
   8   0   3        3.40        0.91      3.46 o
   9   0   3        2.23        3.85      4.05 o
  10   0   3       25.24       33.21      6.33 o
 -10   1   3       33.97       35.97      6.39 o
  -9   1   3       46.39       63.75      6.93 o
  -8   1   3        1.40        2.65      3.34 o
  -7   1   3       28.38       28.03      4.59 o
  -6   1   3       15.44       19.73      3.74 o
  -5   1   3      164.07      178.61      4.22 o
  -4   1   3      361.95      361.76     14.93 o
  -3   1   3     1125.53     1151.19     71.69 o
  -2   1   3      153.35      147.97      4.90 o
  -1   1   3      775.21      739.84     26.16 o
   0   1   3     1261.46     1183.44     80.12 o
   1   1   3      774.11      720.08     44.46 o
   2   1   3      153.47      144.09      5.47 o
   3   1   3     1126.13     1138.60     12.46 o
   4   1   3      362.40      330.51      9.47 o
   5   1   3      163.81      176.18      5.44 o
   6   1   3       15.44       19.47      3.81 o
   7   1   3       28.23       27.59      4.55 o
   8   1   3        1.42        2.35      3.56 o
   9   1   3       46.43       54.25      6.76 o
  10   1   3       34.00       41.64      6.80 o
 -10   2   3       23.73       26.07      5.68 o
  -9   2   3       37.20       45.08      6.18 o
  -8   2   3       27.53       30.75      7.13 o
  -7   2   3        6.53        7.01      3.31 o
  -6   2   3       43.12       44.29      4.50 o
  -5   2   3       30.56       28.80      2.03 o
  -4   2   3      538.61      531.62     25.07 o
  -3   2   3     1384.25     1363.18     89.96 o
  -2   2   3      826.98      753.79     27.54 o
  -1   2   3      114.14      108.55      2.58 o
   0   2   3     2059.41     2170.35    110.43 o
   1   2   3      113.68       95.85      4.12 o
   2   2   3      827.67      753.41     51.40 o
   3   2   3     1384.51     1365.78     34.86 o
   4   2   3      538.32      520.15     17.45 o
   5   2   3       30.61       31.20      3.04 o
   6   2   3       43.22       40.77      4.75 o
   7   2   3        6.53        6.36      4.78 o
   8   2   3       27.47       27.90      5.09 o
   9   2   3       37.25       45.70      6.41 o
  10   2   3       23.72       21.84      5.69 o
 -10   3   3        5.86        5.61      4.44 o
  -9   3   3       17.15       17.70      4.68 o
  -8   3   3       18.98       20.20      4.42 o
  -7   3   3       30.69       39.09      4.76 o
  -6   3   3       19.49       21.79      2.63 o
  -5   3   3        8.60        8.48      1.89 o
  -4   3   3      354.07      301.98     24.59 o
  -3   3   3     2123.77     1754.86    265.09 o
  -2   3   3      294.30      268.78     39.55 o
  -1   3   3     1257.78     1301.95     27.12 o
   0   3   3       33.48       31.72      2.20 o
   1   3   3     1257.62     1234.88     57.49 o
   2   3   3      293.79      295.59     13.87 o
   3   3   3     2125.09     2095.07     71.64 o
   4   3   3      354.26      326.18     13.95 o
   5   3   3        8.60        8.17      2.28 o
   6   3   3       19.48       21.33      3.97 o
   7   3   3       30.77       27.65      4.59 o
   8   3   3       18.92       19.53      4.62 o
   9   3   3       17.13       18.06      4.88 o
  10   3   3        5.85        2.77      4.47 o
 -10   4   3        2.44        0.86      4.69 o
  -9   4   3       11.79       14.95      4.39 o
  -8   4   3       45.15       55.76      5.52 o
  -7   4   3       96.49      102.69      6.08 o
  -6   4   3      200.73      194.06      4.94 o
  -5   4   3       88.19       90.69      4.10 o
  -4   4   3      186.61      218.49      8.48 o
  -3   4   3      862.52      979.00     15.36 o
  -2   4   3     1050.19     1120.50     50.02 o
  -1   4   3      223.98      230.27      5.62 o
   0   4   3        0.05       -0.04      1.25 o
   1   4   3      224.13      211.04     11.05 o
   2   4   3     1050.68     1083.02     60.07 o
   3   4   3      861.64      882.71     45.55 o
   4   4   3      186.38      188.50      6.47 o
   5   4   3       88.15       84.13      6.31 o
   6   4   3      200.86      188.97      8.43 o
   7   4   3       96.43       95.91      6.65 o
   8   4   3       45.18       47.76      5.97 o
   9   4   3       11.77       15.20      4.69 o
  10   4   3        2.46        2.82      4.33 o
  -9   5   3        0.73       -0.14      3.39 o
  -8   5   3       38.69       49.34      5.08 o
  -7   5   3       41.16       45.73      4.61 o
  -6   5   3      143.83      140.75      7.99 o
  -5   5   3      333.78      347.93     17.21 o
  -4   5   3      213.51      218.82     16.16 o
  -3   5   3       62.72       63.69      4.42 o
  -2   5   3     2041.95     2179.49     17.74 o
  -1   5   3       22.58       24.49      1.74 o
   0   5   3     2439.03     2399.56     60.84 o
   1   5   3       22.53       20.23      2.05 o
   2   5   3     2042.71     2029.37     81.15 o
   3   5   3       62.77       56.85      4.97 o
   4   5   3      213.10      186.93     11.09 o
   5   5   3      333.58      287.26     20.08 o
   6   5   3      143.84      134.81     15.99 o
   7   5   3       41.12       43.38      5.26 o
   8   5   3       38.69       32.97      5.27 o
   9   5   3        0.73        1.91      3.79 o
  -9   6   3        3.43        4.32      5.13 o
  -8   6   3        5.19       11.69      5.21 o
  -7   6   3       72.38       71.60     12.17 o
  -6   6   3       56.65       72.99     11.64 o
  -5   6   3      189.41      169.45     13.90 o
  -4   6   3       42.42       47.54      5.69 o
  -3   6   3      170.90      172.00      5.90 o
  -2   6   3      143.89      151.57      3.07 o
  -1   6   3      344.46      363.65      5.07 o
   0   6   3      798.13      799.22     15.21 o
   1   6   3      344.52      344.74     13.19 o
   2   6   3      143.77      140.71      5.64 o
   3   6   3      171.16      169.58      5.71 o
   4   6   3       42.37       41.99      3.21 o
   5   6   3      189.80      156.99     17.47 o
   6   6   3       56.59       61.44     14.51 o
   7   6   3       72.37       61.19     10.78 o
   8   6   3        5.17        9.35      3.91 o
   9   6   3        3.44        6.63      4.05 o
  -7   7   3       30.06       27.98      9.73 o
  -6   7   3      156.92      195.69     16.16 o
  -5   7   3       86.21      104.80     13.21 o
  -4   7   3       35.15       30.89      3.29 o
  -3   7   3       89.95       98.43      3.31 o
  -2   7   3      132.75      140.20      3.53 o
  -1   7   3      325.25      358.45      5.53 o
   0   7   3        1.15        3.84      1.69 o
   1   7   3      325.42      323.44     10.53 o
   2   7   3      132.64      126.72      3.74 o
   3   7   3       90.12       88.33      4.33 o
   4   7   3       35.28       31.70      4.69 o
   5   7   3       86.02       85.91      6.08 o
   6   7   3      157.11      136.30      7.31 o
   7   7   3       30.07       27.73      4.69 o
   8   7   3       11.99       10.28      3.99 o
   9   7   3        7.66        6.87      4.01 o
  -4   8   3      103.49      109.04      4.24 o
  -3   8   3       25.99       28.79      2.10 o
  -2   8   3        0.59        1.22      1.68 o
  -1   8   3       23.60       22.71      2.59 o
   0   8   3        0.23        0.14      1.70 o
   1   8   3       23.71       22.65      2.64 o
   2   8   3        0.59        0.07      1.99 o
   3   8   3       25.94       26.61      4.13 o
   4   8   3      103.30       94.65      6.78 o
   5   8   3       48.64       41.54      5.74 o
   6   8   3       24.59       13.38      4.52 o
   7   8   3        9.93        7.82      4.34 o
   8   8   3        0.67        0.70      4.00 o
   9   8   3        2.91        2.61      4.34 o
  -4   9   3       24.42       22.71      2.44 o
  -3   9   3       27.69       29.75      2.88 o
  -2   9   3       72.25       67.86      3.90 o
  -1   9   3       67.19       65.31      3.91 o
   0   9   3       86.95       96.69      5.19 o
   1   9   3       67.26       62.98      3.97 o
   2   9   3       72.08       71.66      4.56 o
   3   9   3       27.77       24.52      3.37 o
   4   9   3       24.47       24.65      4.37 o
   5   9   3       35.47       32.50      5.74 o
   6   9   3       48.41       49.18      6.43 o
   7   9   3        6.33        4.17      4.00 o
   8   9   3       31.45       24.85      5.39 o
  -4  10   3        2.37        4.36      2.33 o
  -3  10   3       25.83       25.83      3.03 o
  -2  10   3       48.56       44.77      3.77 o
  -1  10   3        5.95        7.55      2.58 o
   0  10   3       63.37       68.58      4.51 o
   1  10   3        5.97        6.12      2.55 o
   2  10   3       48.48       45.94      4.38 o
   3  10   3       25.90       21.52      3.41 o
   4  10   3        2.37        3.07      2.82 o
   5  10   3        2.23       -0.87      4.00 o
   6  10   3        3.52        3.65      4.17 o
   7  10   3       14.63       11.99      4.69 o
   8  10   3        2.09        0.87      4.00 o
  -5  11   3       42.66       46.05      5.04 o
  -4  11   3       26.95       27.57      3.68 o
  -3  11   3       43.16       41.88      3.80 o
  -2  11   3        3.85        4.69      2.57 o
  -1  11   3       19.84       20.80      3.34 o
   0  11   3        1.10        1.30      2.39 o
   1  11   3       19.86       20.06      3.30 o
   2  11   3        3.86        0.85      2.78 o
   3  11   3       43.09       37.05      4.31 o
   4  11   3       27.02       21.43      4.03 o
   5  11   3       42.71       37.95      4.60 o
   6  11   3        7.40       12.51      5.04 o
   7  11   3        5.27        8.52      4.87 o
  -6  12   3        3.33        3.83      2.64 o
  -5  12   3       20.43       16.51      4.69 o
  -4  12   3        2.41        2.43      4.00 o
  -3  12   3       22.09       24.62      3.47 o
  -2  12   3       11.94        9.99      2.99 o
  -1  12   3       33.98       36.08      4.12 o
   0  12   3        1.93        0.24      2.64 o
   1  12   3       33.91       38.72      4.78 o
   2  12   3       11.96       11.14      3.61 o
   3  12   3       22.06       24.94      5.51 o
   4  12   3        2.43       -0.02      3.13 o
   5  12   3       20.44       21.47      4.36 o
   6  12   3        3.32        7.04      3.44 o
  -5  13   3       11.04       11.30      5.04 o
  -4  13   3        5.42        5.39      4.69 o
  -3  13   3       10.78       10.95      5.39 o
  -2  13   3       10.65       11.39      3.29 o
  -1  13   3        4.18        5.88      3.08 o
   0  13   3        8.22        6.47      3.54 o
   1  13   3        4.21        4.29      3.54 o
   2  13   3       10.65        9.35      3.71 o
   3  13   3       10.77       11.08      3.82 o
   4  13   3        5.42        4.96      3.75 o
   5  13   3       11.03       11.09      4.12 o
  -4  14   3        8.60        8.52      5.56 o
  -3  14   3       17.52       22.07      7.13 o
  -2  14   3       13.63       15.20      4.41 o
  -1  14   3       11.73       14.16      4.43 o
   0  14   3       75.40       73.58      6.88 o
   1  14   3       11.77       14.38      4.39 o
   2  14   3       13.64       13.72      4.13 o
   3  14   3       17.51       22.29      4.57 o
   4  14   3        8.60       11.31      4.61 o
  -2  15   3        0.55        0.86      4.06 o
  -1  15   3        0.12        1.73      3.97 o
   0  15   3        9.56        6.09      4.18 o
   1  15   3        0.12        0.39      3.87 o
   2  15   3        0.54        0.22      3.78 o
   0   0   4        2.62        2.61      2.43 o
   1   0   4      116.06      108.84      3.37 o
   2   0   4     1275.46     1170.56     27.29 o
   3   0   4      124.04      111.71      4.63 o
   4   0   4        8.65        8.28      2.00 o
   5   0   4       10.88        9.86      2.36 o
   6   0   4      109.95      106.18      6.41 o
   7   0   4        7.02        6.27      3.50 o
   8   0   4       75.52       84.40      6.98 o
   9   0   4       29.21       31.17      5.86 o
  10   0   4       29.19       36.41      7.21 o
 -10   1   4       14.63       17.55      5.47 o
  -9   1   4       33.96       35.18      5.85 o
  -8   1   4       20.88       16.81      4.40 o
  -7   1   4       15.23       13.39      3.79 o
  -6   1   4       21.50       30.57      4.26 o
  -5   1   4      165.83      171.39      7.87 o
  -4   1   4      212.26      232.75     11.34 o
  -3   1   4      737.77      700.72     24.95 o
  -2   1   4      493.04      474.92     14.69 o
  -1   1   4       36.40       32.55      2.75 o
   0   1   4     1356.16     1238.70     24.68 o
   1   1   4       36.36       29.89      3.11 o
   2   1   4      493.74      476.77     11.36 o
   3   1   4      737.99      656.40     13.03 o
   4   1   4      212.01      235.08      7.13 o
   5   1   4      165.79      166.31      6.82 o
   6   1   4       21.51       27.12      4.24 o
   7   1   4       15.26       15.29      4.24 o
   8   1   4       20.90       21.12      4.79 o
   9   1   4       33.95       30.65      5.77 o
  10   1   4       14.62       15.90      5.59 o
 -10   2   4        7.44       11.07      5.04 o
  -9   2   4       11.54       10.74      4.51 o
  -8   2   4       98.49      105.62      7.31 o
  -7   2   4        2.04        2.05      3.30 o
  -6   2   4      114.90      106.06      6.04 o
  -5   2   4       56.06       59.80      2.64 o
  -4   2   4      170.25      177.26      7.20 o
  -3   2   4      296.42      301.98     15.05 o
  -2   2   4      204.21      209.49      7.60 o
  -1   2   4      818.32      830.23     16.84 o
   0   2   4     2074.35     1833.27     88.21 o
   1   2   4      818.06      738.02     34.84 o
   2   2   4      204.19      197.82     12.28 o
   3   2   4      296.38      308.78      9.98 o
   4   2   4      170.42      168.40      5.17 o
   5   2   4       55.69       49.55      4.61 o
   6   2   4      114.91      113.59      6.75 o
   7   2   4        2.04       -1.12      3.01 o
   8   2   4       98.29      109.06      7.84 o
   9   2   4       11.54       13.92      5.04 o
  10   2   4        7.45        5.11      4.83 o
 -10   3   4        6.08        4.70      4.39 o
  -9   3   4       25.38       27.63      5.34 o
  -8   3   4       16.06       15.07      4.26 o
  -7   3   4       36.05       44.08      5.00 o
  -6   3   4       95.87       92.51      4.26 o
  -5   3   4      132.78      130.74      4.09 o
  -4   3   4       97.07       90.65      6.08 o
  -3   3   4      251.12      264.17      5.97 o
  -2   3   4     1140.52     1126.93     48.42 o
  -1   3   4      731.27      761.29     15.13 o
   0   3   4     1407.36     1354.83     74.00 o
   1   3   4      731.05      722.47     31.08 o
   2   3   4     1140.95     1068.19     66.38 o
   3   3   4      250.68      267.73     10.79 o
   4   3   4       97.09       94.07      3.67 o
   5   3   4      132.88      124.76      7.65 o
   6   3   4       95.75       87.40      6.01 o
   7   3   4       36.03       40.51      5.37 o
   8   3   4       16.04       21.41      4.84 o
   9   3   4       25.38       26.32      5.49 o
  10   3   4        6.09       12.73      5.09 o
 -10   4   4        1.37       -1.35      3.93 o
  -9   4   4        6.89        9.78      4.52 o
  -8   4   4       36.45       36.10      4.96 o
  -7   4   4       21.74       23.83      3.99 o
  -6   4   4       60.32       63.74      3.58 o
  -5   4   4        9.02        7.60      2.02 o
  -4   4   4      104.51      105.26      4.86 o
  -3   4   4       88.72       78.41     10.15 o
  -2   4   4     1008.11     1109.95     28.92 o
  -1   4   4      365.81      397.40      9.50 o
   0   4   4      301.50      297.93      8.43 o
   1   4   4      366.06      389.99     11.89 o
   2   4   4     1007.34     1067.20     47.63 o
   3   4   4       88.55       86.28      3.39 o
   4   4   4      104.38       98.02      7.98 o
   5   4   4        9.02        8.86      3.09 o
   6   4   4       60.31       56.16      8.60 o
   7   4   4       21.68       23.56      5.30 o
   8   4   4       36.46       26.72      5.09 o
   9   4   4        6.90        8.52      4.34 o
  10   4   4        1.36        4.12      4.51 o
  -9   5   4        0.22       -1.76      3.33 o
  -8   5   4       38.26       35.69      4.65 o
  -7   5   4       14.16       16.97      3.49 o
  -6   5   4       61.06       56.40      8.38 o
  -5   5   4      102.07      100.10     11.12 o
  -4   5   4      119.30      114.57      6.17 o
  -3   5   4      425.52      427.62     29.74 o
  -2   5   4       28.65       32.97      1.80 o
  -1   5   4       73.62       73.24      3.01 o
   0   5   4      684.96      661.59     27.64 o
   1   5   4       73.52       65.98      5.08 o
   2   5   4       28.74       33.86      3.79 o
   3   5   4      425.70      422.61     12.80 o
   4   5   4      119.21      106.43      4.12 o
   5   5   4      102.40       81.29     10.08 o
   6   5   4       61.15       63.19      8.69 o
   7   5   4       14.18       14.38      4.34 o
   8   5   4       38.38       38.82      5.62 o
   9   5   4        0.22        2.08      4.02 o
  -9   6   4        0.45        1.66      3.16 o
  -8   6   4        7.10        5.81      2.90 o
  -7   6   4       24.49       36.50      9.91 o
  -6   6   4       15.76       21.03      8.34 o
  -5   6   4      242.52      223.50     15.47 o
  -4   6   4       27.54       28.14      3.02 o
  -3   6   4      106.02      113.07      3.96 o
  -2   6   4      516.47      577.80     10.69 o
  -1   6   4       30.28       30.92      2.45 o
   0   6   4       34.34       31.13      2.92 o
   1   6   4       30.31       30.79      2.62 o
   2   6   4      516.63      522.17     19.89 o
   3   6   4      106.09      110.34      6.92 o
   4   6   4       27.47       29.59      3.07 o
   5   6   4      241.98      200.11     23.46 o
   6   6   4       15.77       18.22      7.47 o
   7   6   4       24.40       24.46      4.74 o
   8   6   4        7.10        7.97      4.00 o
   9   6   4        0.45        1.01      3.99 o
  -4   7   4       66.75       73.51      5.04 o
  -3   7   4        7.08        7.70      2.29 o
  -2   7   4        1.77        3.09      1.63 o
  -1   7   4      206.84      234.67      7.43 o
   0   7   4      330.61      363.13     10.38 o
   1   7   4      206.58      213.98      7.75 o
   2   7   4        1.74        3.88      1.89 o
   3   7   4        7.14        6.87      2.45 o
   4   7   4       66.80       75.84      5.40 o
   5   7   4       95.10       90.87      7.39 o
   6   7   4        6.13        1.73      3.35 o
   7   7   4       30.08       27.16      5.04 o
   8   7   4       17.51       17.69      4.78 o
   9   7   4        0.62       -1.74      3.78 o
  -4   8   4        3.34        3.13      3.13 o
  -3   8   4      462.54      467.16      6.80 o
  -2   8   4      102.41      106.43      4.85 o
  -1   8   4      459.12      479.22      9.17 o
   0   8   4        0.14        1.13      2.07 o
   1   8   4      459.57      450.84     21.58 o
   2   8   4      102.28       93.21      4.72 o
   3   8   4      462.50      435.39     32.85 o
   4   8   4        3.33        4.57      2.91 o
   5   8   4        1.30       -0.17      3.65 o
   6   8   4       15.65       13.38      4.69 o
   7   8   4       29.87       21.20      5.39 o
   8   8   4       20.39       14.95      5.21 o
  -5   9   4       42.78       41.01      4.87 o
  -4   9   4       37.35       35.11      3.65 o
  -3   9   4       10.74       11.25      2.80 o
  -2   9   4       15.89       16.74      3.17 o
  -1   9   4      189.51      200.23      6.84 o
   0   9   4       80.67       77.34      4.91 o
   1   9   4      189.58      196.59      6.74 o
   2   9   4       15.85       14.31      3.11 o
   3   9   4       10.76       10.24      2.99 o
   4   9   4       37.32       36.53      5.11 o
   5   9   4       42.79       39.62      6.43 o
   6   9   4        4.54        3.13      4.17 o
   7   9   4       56.99       41.36      6.60 o
   8   9   4        4.64        4.00      4.69 o
  -5  10   4       33.39       31.80      4.87 o
  -4  10   4       19.93       14.42      3.65 o
  -3  10   4        7.45        7.31      2.87 o
  -2  10   4       22.84       17.78      3.55 o
  -1  10   4      204.67      221.10      7.68 o
   0  10   4      140.86      128.76      6.29 o
   1  10   4      204.43      209.61      8.72 o
   2  10   4       22.86       20.75      3.57 o
   3  10   4        7.50        5.01      2.85 o
   4  10   4       19.97       22.34      4.05 o
   5  10   4       33.39       34.58      6.60 o
   6  10   4        4.31        7.47      4.69 o
   7  10   4        3.30        5.74      4.52 o
  -5  11   4       11.96       10.08      2.79 o
  -4  11   4        2.09       -0.70      3.48 o
  -3  11   4       13.14       19.12      3.67 o
  -2  11   4       33.82       42.85      4.79 o
  -1  11   4       84.26       88.83      5.93 o
   0  11   4       39.60       41.72      4.81 o
   1  11   4       84.40       79.46      5.87 o
   2  11   4       33.72       37.67      4.55 o
   3  11   4       13.12       14.52      3.48 o
   4  11   4        2.11        2.69      3.48 o
   5  11   4       11.95        6.46      3.43 o
   6  11   4        4.24        6.08      5.04 o
   7  11   4       32.18       28.68      6.43 o
  -6  12   4       20.01       25.72      3.38 o
  -5  12   4       14.45       18.77      3.66 o
  -4  12   4        2.98        4.87      4.17 o
  -3  12   4       43.75       41.71      7.21 o
  -2  12   4        4.10        1.91      3.21 o
  -1  12   4       12.19       13.95      3.86 o
   0  12   4       35.93       34.00      4.84 o
   1  12   4       12.16       14.54      3.87 o
   2  12   4        4.10        7.52      3.37 o
   3  12   4       43.71       42.84      4.95 o
   4  12   4        2.99        3.23      3.50 o
   5  12   4       14.41       16.47      4.30 o
   6  12   4       20.04       19.31      4.35 o
  -5  13   4       12.95        9.78      3.79 o
  -4  13   4        0.03        2.78      4.69 o
  -3  13   4       21.96       27.29      6.78 o
  -2  13   4       26.49       34.83      5.03 o
  -1  13   4       19.88       17.80      4.41 o
   0  13   4        1.31       -1.30      3.12 o
   1  13   4       19.88       15.87      4.15 o
   2  13   4       26.51       25.69      4.50 o
   3  13   4       21.92       21.12      4.26 o
   4  13   4        0.03        4.08      3.81 o
   5  13   4       12.94       17.18      4.66 o
  -4  14   4       22.68       22.07      6.78 o
  -3  14   4       15.72       25.20      7.30 o
  -2  14   4        4.61        2.30      3.77 o
  -1  14   4       23.02       30.90      5.31 o
   0  14   4        4.66        3.49      3.78 o
   1  14   4       23.08       24.96      4.90 o
   2  14   4        4.60        3.10      3.70 o
   3  14   4       15.70       21.62      4.76 o
   4  14   4       22.65       25.87      5.59 o
  -2  15   4        1.70        0.57      4.01 o
  -1  15   4        2.28        6.74      4.26 o
   0  15   4        9.86       11.79      4.60 o
   1  15   4        2.26       -1.53      3.77 o
   2  15   4        1.70        3.72      4.03 o
   1   0   5       15.59       16.83      2.00 o
   2   0   5      723.02      642.53     12.08 o
   3   0   5       54.86       55.04      4.03 o
   4   0   5       29.18       29.74      3.66 o
   5   0   5       23.24       26.19      6.86 o
   6   0   5       64.08       57.15      5.49 o
   7   0   5       36.48       30.70      4.90 o
   8   0   5        0.07        1.04      3.66 o
   9   0   5        0.01        4.89      4.17 o
  10   0   5        0.02        1.96      4.63 o
 -10   1   5       19.07       16.38      5.51 o
  -9   1   5        2.37        3.06      4.13 o
  -8   1   5        4.94        7.47      4.05 o
  -7   1   5       26.88       30.95      5.04 o
  -6   1   5       42.34       36.35      4.59 o
  -5   1   5      364.58      369.47     14.30 o
  -4   1   5      456.34      470.11     19.05 o
  -3   1   5       66.09       70.36      3.93 o
  -2   1   5      984.51      903.79     57.87 o
  -1   1   5      137.48      127.31      5.21 o
   0   1   5      694.58      621.75     22.10 o
   1   1   5      137.53      125.49      4.87 o
   2   1   5      982.74      918.49     33.71 o
   3   1   5       66.07       70.06      4.42 o
   4   1   5      455.85      442.96      9.89 o
   5   1   5      364.72      350.93      9.64 o
   6   1   5       42.38       38.07      4.98 o
   7   1   5       26.85       30.81      4.97 o
   8   1   5        4.95        6.00      3.99 o
   9   1   5        2.36        1.14      4.61 o
  10   1   5       19.05       14.23      5.28 o
 -10   2   5        3.46        5.16      4.58 o
  -9   2   5        4.56        4.55      4.30 o
  -8   2   5        7.53       11.96      4.15 o
  -7   2   5       34.92       35.71      4.91 o
  -6   2   5       21.00       19.27      3.76 o
  -5   2   5       72.38       80.63      3.41 o
  -4   2   5      133.54      136.60      7.05 o
  -3   2   5      639.42      583.42     27.49 o
  -2   2   5      317.01      300.13      9.33 o
  -1   2   5       65.44       63.40      3.17 o
   0   2   5     2611.31     2468.65     70.24 o
   1   2   5       65.37       63.75      3.33 o
   2   2   5      316.58      290.99     11.85 o
   3   2   5      639.77      598.94     23.09 o
   4   2   5      133.55      127.82      5.99 o
   5   2   5       72.63       71.39      5.39 o
   6   2   5       21.00       20.32      4.17 o
   7   2   5       34.89       35.96      5.25 o
   8   2   5        7.49        6.92      4.17 o
   9   2   5        4.56        2.02      4.24 o
  10   2   5        3.47        6.23      4.85 o
 -10   3   5        4.66        7.68      4.63 o
  -9   3   5       52.91       59.59      6.67 o
  -8   3   5       11.79       11.30      4.24 o
  -7   3   5       15.20       13.25      3.86 o
  -6   3   5      113.81      118.41      8.26 o
  -5   3   5       80.41       84.12      4.64 o
  -4   3   5      198.56      180.52     10.38 o
  -3   3   5       30.08       34.65      2.29 o
  -2   3   5       16.26       18.85      1.48 o
  -1   3   5      892.64      895.92     10.60 o
   0   3   5     1067.14     1086.24     49.33 o
   1   3   5      893.23      844.04     38.19 o
   2   3   5       16.22       21.09      3.33 o
   3   3   5       29.94       32.47      4.09 o
   4   3   5      198.71      191.69     10.11 o
   5   3   5       80.33       72.77      5.51 o
   6   3   5      113.94      116.24      7.08 o
   7   3   5       15.20       13.90      4.22 o
   8   3   5       11.80       12.50      4.50 o
   9   3   5       52.92       50.11     12.69 o
  10   3   5        4.67        1.79      4.45 o
  -9   4   5        6.67        5.87      3.95 o
  -8   4   5       39.66       51.17      5.63 o
  -7   4   5       21.29       24.93      4.11 o
  -6   4   5       33.13       36.41      3.19 o
  -5   4   5        8.06        8.28      1.85 o
  -4   4   5       34.53       31.16      3.22 o
  -3   4   5       18.05       21.47      1.91 o
  -2   4   5      623.94      628.15     17.76 o
  -1   4   5      636.76      630.99      8.25 o
   0   4   5       25.37       28.26      2.26 o
   1   4   5      636.71      601.95     19.08 o
   2   4   5      624.89      617.93     25.66 o
   3   4   5       17.96       20.02      2.28 o
   4   4   5       34.58       34.17      3.05 o
   5   4   5        8.04       10.58      3.42 o
   6   4   5       32.96       32.25      9.30 o
   7   4   5       21.19       24.92      4.84 o
   8   4   5       39.72       44.85      6.22 o
   9   4   5        6.68        8.22      4.87 o
  -9   5   5        9.52       10.60      4.05 o
  -8   5   5        0.14       -0.11      2.97 o
  -7   5   5       17.14       17.26      3.46 o
  -6   5   5      119.02      122.30     14.95 o
  -5   5   5       64.05       69.75      7.47 o
  -4   5   5      123.60      108.65     12.94 o
  -3   5   5       23.71       26.65      2.00 o
  -2   5   5     1044.64     1112.06     14.92 o
  -1   5   5     1086.33     1136.06     12.01 o
   0   5   5     1038.79     1100.07     27.39 o
   1   5   5     1087.61     1084.37     50.72 o
   2   5   5     1043.25     1046.48     49.27 o
   3   5   5       23.58       27.79      2.43 o
   4   5   5      123.88      119.45      8.47 o
   5   5   5       64.15       61.19      9.99 o
   6   5   5      118.87      112.80      7.29 o
   7   5   5       17.17       12.06      4.15 o
   8   5   5        0.14       -1.47      4.17 o
   9   5   5        9.52        5.82      4.40 o
  -9   6   5        0.55        2.33      3.29 o
  -8   6   5       29.11       35.85      4.95 o
  -7   6   5       54.10       51.78      4.20 o
  -6   6   5       70.23       70.07      6.46 o
  -5   6   5        3.77        1.94      1.53 o
  -4   6   5      205.36      194.01     18.62 o
  -3   6   5      147.35      148.10      3.86 o
  -2   6   5       30.33       35.32      2.08 o
  -1   6   5      178.26      185.82      4.11 o
   0   6   5      607.88      637.53     19.54 o
   1   6   5      178.43      172.27      9.52 o
   2   6   5       30.32       35.90      3.10 o
   3   6   5      147.22      134.02      7.69 o
   4   6   5      205.20      216.21     16.39 o
   5   6   5        3.78        1.79      3.39 o
   6   6   5       70.26       69.00     15.03 o
   7   6   5       54.01       46.25      6.04 o
   8   6   5       29.15       27.95      7.91 o
   9   6   5        0.55       -1.79      3.92 o
  -5   7   5       72.24       67.28      3.32 o
  -4   7   5      190.62      189.15      5.34 o
  -3   7   5       32.63       28.91      2.02 o
  -2   7   5       48.99       50.99      2.77 o
  -1   7   5       37.42       42.29      3.52 o
   0   7   5        0.06        1.83      2.04 o
   1   7   5       37.42       41.23      3.67 o
   2   7   5       49.06       46.26      3.11 o
   3   7   5       32.67       29.94      3.31 o
   4   7   5      190.10      195.55     13.62 o
   5   7   5       72.30       70.61     14.08 o
   6   7   5       14.35       16.85      4.61 o
   7   7   5       28.83       24.01      4.89 o
   8   7   5        6.39       10.42      6.78 o
   9   7   5        1.13        3.79      4.29 o
  -5   8   5       58.63       49.42      9.47 o
  -4   8   5       55.33       63.96      5.91 o
  -3   8   5       49.96       51.95      3.20 o
  -2   8   5       12.85       12.03      2.73 o
  -1   8   5      200.59      187.92      6.30 o
   0   8   5       27.47       21.04      3.21 o
   1   8   5      200.53      187.34      8.48 o
   2   8   5       12.87       11.86      2.81 o
   3   8   5       49.86       48.57      5.14 o
   4   8   5       55.20       63.93      7.79 o
   5   8   5       58.47       51.62      7.13 o
   6   8   5       23.53       13.38      5.21 o
   7   8   5       26.30       21.20      5.91 o
   8   8   5        0.52        0.87      4.52 o
  -5   9   5        4.28        3.30      3.13 o
  -4   9   5        8.98       10.80      2.38 o
  -3   9   5      151.83      154.86      5.96 o
  -2   9   5       51.07       55.51      4.52 o
  -1   9   5       66.61       66.95      4.90 o
   0   9   5       26.40       29.27      3.87 o
   1   9   5       66.66       69.42      5.00 o
   2   9   5       51.09       51.47      4.55 o
   3   9   5      151.47      145.38      9.21 o
   4   9   5        8.99       14.08      5.04 o
   5   9   5        4.29        5.56      4.52 o
   6   9   5       43.75       36.67      6.60 o
   7   9   5        2.92        6.26      4.52 o
   8   9   5        1.04       -0.17      4.69 o
  -5  10   5        2.24        3.65      2.17 o
  -4  10   5       36.93       42.40      3.92 o
  -3  10   5        9.22       10.93      3.15 o
  -2  10   5       49.72       50.63      4.78 o
  -1  10   5      149.74      155.56      6.79 o
   0  10   5       90.32       88.72      5.71 o
   1  10   5      149.60      144.61      6.55 o
   2  10   5       49.71       47.04      4.69 o
   3  10   5        9.27       10.64      3.15 o
   4  10   5       36.92       33.94      4.79 o
   5  10   5        2.24        0.00      4.34 o
   6  10   5        3.21        6.60      5.21 o
   7  10   5        1.60        4.17      4.69 o
  -5  11   5       21.02       22.43      3.29 o
  -4  11   5        9.60        8.46      3.04 o
  -3  11   5        2.46        0.40      2.87 o
  -2  11   5       27.70       30.50      4.42 o
  -1  11   5       29.40       26.28      4.21 o
   0  11   5      206.39      202.87      7.97 o
   1  11   5       29.39       24.71      4.66 o
   2  11   5       27.66       26.41      4.23 o
   3  11   5        2.47        1.61      2.89 o
   4  11   5        9.62        7.36      3.75 o
   5  11   5       21.01       19.98      4.24 o
   6  11   5        9.12       14.60      5.91 o
   7  11   5        5.80        4.34      5.21 o
  -6  12   5       11.93       12.26      2.95 o
  -5  12   5       11.88       14.79      3.41 o
  -4  12   5        1.64        2.35      3.07 o
  -3  12   5        0.73       -2.43      4.00 o
  -2  12   5       90.15      104.34      8.30 o
  -1  12   5       43.06       42.34      5.16 o
   0  12   5       58.29       57.26      5.68 o
   1  12   5       42.89       47.59      5.34 o
   2  12   5       90.16       93.72      6.40 o
   3  12   5        0.72       -0.65      3.03 o
   4  12   5        1.64        5.44      3.87 o
   5  12   5       11.85       10.17      4.34 o
   6  12   5       11.93       12.79      4.23 o
  -5  13   5        0.45       -3.04      3.04 o
  -4  13   5       16.13       21.18      4.47 o
  -3  13   5       13.99        9.38      5.56 o
  -2  13   5       14.29       13.77      4.22 o
  -1  13   5        1.90        1.80      3.49 o
   0  13   5      112.29      112.82      7.12 o
   1  13   5        1.89        2.97      3.52 o
   2  13   5       14.27       10.49      3.96 o
   3  13   5       14.02       12.31      3.60 o
   4  13   5       16.13       14.02      4.79 o
   5  13   5        0.44        1.57      3.73 o
  -4  14   5       13.76       11.97      4.53 o
  -3  14   5        2.29        4.52      5.74 o
  -2  14   5        6.78        6.28      4.01 o
  -1  14   5       11.79       12.34      4.43 o
   0  14   5        1.56        4.78      3.83 o
   1  14   5       11.82        6.29      4.01 o
   2  14   5        6.78        6.44      4.08 o
   3  14   5        2.27        2.39      3.28 o
   4  14   5       13.73       15.54      5.10 o
  -1  15   5        1.39        1.49      4.04 o
   0  15   5        0.00       -1.54      3.73 o
   1  15   5        1.40        4.59      4.08 o
   0   0   6       10.25       11.10      2.46 o
   1   0   6      594.19      559.28     15.08 o
   2   0   6       39.09       39.53      3.03 o
   3   0   6       33.03       25.94      3.38 o
   4   0   6      108.48      108.23      5.67 o
   5   0   6       40.63       38.69      4.45 o
   6   0   6       58.89       61.07      5.86 o
   7   0   6       32.69       26.56      4.87 o
   8   0   6        0.42       -0.27      3.68 o
   9   0   6        1.53       -0.93      3.93 o
  10   0   6        0.67        2.02      4.65 o
 -10   1   6       11.38       11.45      5.22 o
  -9   1   6       36.34       42.48      6.41 o
  -8   1   6       25.68       25.50      5.26 o
  -7   1   6        2.07        4.47      3.67 o
  -6   1   6      173.06      190.72      8.30 o
  -5   1   6       29.98       33.42      4.26 o
  -4   1   6      403.24      402.50     20.89 o
  -3   1   6       70.01       75.98      4.21 o
  -2   1   6        3.27        3.03      2.09 o
  -1   1   6      802.16      761.14     17.23 o
   0   1   6     1375.00     1243.72     18.62 o
   1   1   6      802.38      760.27     38.32 o
   2   1   6        3.41        2.94      1.74 o
   3   1   6       70.42       82.71      4.26 o
   4   1   6      403.16      407.61     12.69 o
   5   1   6       30.06       32.02      4.35 o
   6   1   6      173.23      192.27     15.73 o
   7   1   6        2.07        2.17      3.44 o
   8   1   6       25.65       23.36      5.03 o
   9   1   6       36.37       43.74      6.50 o
  10   1   6       11.39       15.39      5.65 o
 -10   2   6        5.59        7.05      4.84 o
  -9   2   6        5.65        9.20      4.37 o
  -8   2   6       44.33       48.17      6.00 o
  -7   2   6       15.39       22.32      4.87 o
  -6   2   6       20.01       23.28      4.15 o
  -5   2   6      105.13      108.73      4.70 o
  -4   2   6       43.56       44.97      2.66 o
  -3   2   6      458.59      501.12     16.37 o
  -2   2   6       24.54       25.18      2.60 o
  -1   2   6        2.04        3.27      1.69 o
   0   2   6      230.14      213.59      7.55 o
   1   2   6        2.06        3.83      1.66 o
   2   2   6       24.58       25.52      2.79 o
   3   2   6      457.94      475.78     28.28 o
   4   2   6       43.55       43.20      3.71 o
   5   2   6      104.93      109.44      6.31 o
   6   2   6       20.01       21.55      4.36 o
   7   2   6       15.34       18.65      4.54 o
   8   2   6       44.28       46.05      6.29 o
   9   2   6        5.64        7.02      4.54 o
  10   2   6        5.57        5.04      4.85 o
 -10   3   6        9.28        9.94      4.79 o
  -9   3   6        0.45       -0.95      5.56 o
  -8   3   6       49.18       47.97      5.88 o
  -7   3   6       91.24      104.43      6.78 o
  -6   3   6       27.74       36.10      4.63 o
  -5   3   6       26.53       33.47      3.16 o
  -4   3   6      443.94      468.19     22.35 o
  -3   3   6      224.53      244.45      7.90 o
  -2   3   6      689.42      723.53     22.81 o
  -1   3   6      293.01      289.11      7.88 o
   0   3   6     1102.83     1043.12     42.19 o
   1   3   6      292.82      289.29     10.88 o
   2   3   6      690.05      703.08     41.14 o
   3   3   6      224.44      228.31     18.77 o
   4   3   6      444.34      439.36     17.73 o
   5   3   6       26.44       26.33      4.23 o
   6   3   6       27.66       29.39      4.84 o
   7   3   6       91.26       96.80      7.34 o
   8   3   6       49.22       48.98     10.43 o
   9   3   6        0.45        1.43      4.38 o
  10   3   6        9.26        4.96      4.80 o
  -9   4   6        9.90        6.71      4.23 o
  -8   4   6       14.00       12.65      4.26 o
  -7   4   6      124.24      130.25      6.93 o
  -6   4   6      174.12      183.72     14.34 o
  -5   4   6      153.60      147.81      6.61 o
  -4   4   6       23.16       23.82      2.45 o
  -3   4   6      121.62      140.59      4.33 o
  -2   4   6      443.14      515.70     12.97 o
  -1   4   6      898.95      959.91     17.28 o
   0   4   6        6.28        4.00      1.49 o
   1   4   6      897.92      929.12     35.18 o
   2   4   6      442.77      489.36     34.25 o
   3   4   6      121.36      133.49     11.02 o
   4   4   6       23.24       26.18      3.86 o
   5   4   6      153.45      156.31     18.07 o
   6   4   6      174.01      176.48     11.64 o
   7   4   6      124.18      119.97      8.01 o
   8   4   6       13.98       16.17      9.04 o
   9   4   6        9.89        7.64      4.55 o
  -9   5   6        0.08       -2.14      3.35 o
  -8   5   6       48.39       49.31      5.53 o
  -7   5   6        0.53        3.48      2.97 o
  -6   5   6       18.57       17.79      3.45 o
  -5   5   6      318.61      276.58     21.32 o
  -4   5   6      255.73      224.58      9.49 o
  -3   5   6        5.95        5.62      1.07 o
  -2   5   6       14.64       14.64      1.60 o
  -1   5   6       75.60       72.28      3.29 o
   0   5   6     1918.79     2038.78     48.86 o
   1   5   6       75.31       75.70      3.23 o
   2   5   6       14.68       14.16      2.31 o
   3   5   6        5.97        5.72      2.35 o
   4   5   6      255.58      231.73     21.00 o
   5   5   6      318.35      276.34     30.15 o
   6   5   6       18.51       16.90      6.60 o
   7   5   6        0.54       -0.13      3.59 o
   8   5   6       48.33       41.80     10.25 o
   9   5   6        0.08       -3.78      3.88 o
  -9   6   6        2.11        1.91      3.65 o
  -8   6   6       11.95        6.17      3.29 o
  -7   6   6       47.52       53.91      4.64 o
  -6   6   6       17.51       15.47      3.20 o
  -5   6   6       37.40       30.01      2.79 o
  -4   6   6      221.48      210.23      9.31 o
  -3   6   6      184.07      199.40      3.75 o
  -2   6   6       58.93       72.88      2.81 o
  -1   6   6       26.44       26.92      2.29 o
   0   6   6        0.08        0.72      1.66 o
   1   6   6       26.49       26.42      2.43 o
   2   6   6       59.05       59.54      4.99 o
   3   6   6      184.34      192.39      9.78 o
   4   6   6      221.58      235.27     17.67 o
   5   6   6       37.61       37.39      5.26 o
   6   6   6       17.48       18.05      4.53 o
   7   6   6       47.62       45.67      6.10 o
   8   6   6       11.97        9.80      4.50 o
   9   6   6        2.10       10.18      4.85 o
  -6   7   6       17.70       11.64      2.95 o
  -5   7   6       67.36       56.28     13.82 o
  -4   7   6       40.57       44.69      3.82 o
  -3   7   6       20.82       20.97      2.09 o
  -2   7   6      482.81      518.24      8.58 o
  -1   7   6      187.41      187.34      5.26 o
   0   7   6       12.71       11.23      2.29 o
   1   7   6      187.32      174.89      6.32 o
   2   7   6      482.67      452.40     23.08 o
   3   7   6       20.81       24.51      3.18 o
   4   7   6       40.56       43.00      4.67 o
   5   7   6       67.35       70.59      6.69 o
   6   7   6       17.66       14.91      4.37 o
   7   7   6        4.66        4.45      4.08 o
   8   7   6       11.54       12.40      4.82 o
   9   7   6        1.97        1.62      5.74 o
  -5   8   6        0.65       -2.61      2.78 o
  -4   8   6       68.57       67.25      3.70 o
  -3   8   6       22.85       24.86      2.78 o
  -2   8   6        3.34        2.85      2.05 o
  -1   8   6      103.50      104.02      4.55 o
   0   8   6       13.91       13.33      2.62 o
   1   8   6      103.97      102.30      4.72 o
   2   8   6        3.34        4.56      2.30 o
   3   8   6       22.92       22.68      3.16 o
   4   8   6       68.59       58.52      9.82 o
   5   8   6        0.64       -1.91      4.17 o
   6   8   6        4.47        5.91      4.87 o
   7   8   6        1.84        4.17      4.87 o
   8   8   6       13.93        8.17      5.74 o
  -5   9   6        2.45        4.17      3.48 o
  -4   9   6        8.36        6.27      2.46 o
  -3   9   6       37.36       37.90      3.42 o
  -2   9   6       29.23       29.50      3.34 o
  -1   9   6       69.59       73.99      4.55 o
   0   9   6       24.95       28.25      3.41 o
   1   9   6       69.66       68.60      4.65 o
   2   9   6       29.34       21.37      3.32 o
   3   9   6       37.37       34.23      3.73 o
   4   9   6        8.30        5.56      4.87 o
   5   9   6        2.46        0.52      4.52 o
   6   9   6       14.61       18.07      5.91 o
   7   9   6        0.99        2.43      4.87 o
   8   9   6       12.56       16.34      6.08 o
  -5  10   6        0.06        2.86      2.30 o
  -4  10   6       11.83       10.14      2.96 o
  -3  10   6       26.67       26.04      3.93 o
  -2  10   6       18.47       24.77      3.29 o
  -1  10   6        0.06        0.00      2.34 o
   0  10   6       12.21       10.52      2.93 o
   1  10   6        0.06        0.29      2.53 o
   2  10   6       18.36       24.48      3.59 o
   3  10   6       26.62       27.32      3.73 o
   4  10   6       11.92        7.34      3.71 o
   5  10   6        0.06       -3.48      4.17 o
   6  10   6       11.14        9.73      5.56 o
   7  10   6        9.03        7.47      5.39 o
  -6  11   6        5.98        5.57      2.52 o
  -5  11   6        3.44        4.20      2.55 o
  -4  11   6        6.61        5.17      3.12 o
  -3  11   6        2.40        3.46      3.13 o
  -2  11   6       31.49       30.10      3.77 o
  -1  11   6       51.42       55.87      4.74 o
   0  11   6       16.12       21.45      4.19 o
   1  11   6       51.41       53.46      4.74 o
   2  11   6       31.51       29.24      3.97 o
   3  11   6        2.40        5.76      2.97 o
   4  11   6        6.64        5.42      3.73 o
   5  11   6        3.43        1.56      3.56 o
   6  11   6        5.96        7.30      5.56 o
  -6  12   6        2.34        0.88      2.76 o
  -5  12   6        0.41       -0.37      2.87 o
  -4  12   6        6.90        4.81      3.41 o
  -3  12   6       11.41       13.67      3.98 o
  -2  12   6        8.19        9.06      3.16 o
  -1  12   6        4.77        2.26      2.92 o
   0  12   6       57.49       66.02      7.13 o
   1  12   6        4.78        6.33      3.20 o
   2  12   6        8.17        9.89      3.37 o
   3  12   6       11.39       14.33      3.50 o
   4  12   6        6.92        8.25      4.23 o
   5  12   6        0.41        0.49      3.62 o
   6  12   6        2.33        4.17      3.98 o
  -5  13   6        1.22        1.67      3.34 o
  -4  13   6        6.78       10.66      3.98 o
  -3  13   6        1.06        2.36      3.66 o
  -2  13   6        5.36        1.91      3.09 o
  -1  13   6       38.68       43.05      4.87 o
   0  13   6       27.57       26.43      4.33 o
   1  13   6       38.65       48.01      5.18 o
   2  13   6        5.37        7.47      3.48 o
   3  13   6        1.07        0.87      3.18 o
   4  13   6        6.79        6.16      4.36 o
   5  13   6        1.22       -0.52      3.93 o
  -3  14   6        8.72        8.29      4.48 o
  -2  14   6       18.38       21.52      4.27 o
  -1  14   6       13.05       18.92      4.22 o
   0  14   6        0.70       -0.60      3.21 o
   1  14   6       13.03       14.89      4.13 o
   2  14   6       18.42       20.75      4.33 o
   3  14   6        8.66        9.04      3.92 o
  -1  15   6        3.92        3.47      3.73 o
   0  15   6        0.00        2.98      3.64 o
   1  15   6        3.92        3.55      3.72 o
   1   0   7      107.68      112.93      4.92 o
   2   0   7     2492.21     2491.39     66.50 o
   3   0   7      759.42      742.17     25.55 o
   4   0   7      409.75      410.89     10.41 o
   5   0   7       35.90       36.81      4.70 o
   6   0   7       19.55       21.16      4.40 o
   7   0   7       18.99       18.79      4.58 o
   8   0   7        3.17       -0.30      3.73 o
   9   0   7        7.37        5.26      4.45 o
  10   0   7        2.02        3.77      4.95 o
 -10   1   7        2.13        1.83      4.80 o
  -9   1   7        2.24        0.66      4.08 o
  -8   1   7        7.26       10.36      4.24 o
  -7   1   7       28.25       32.72      5.22 o
  -6   1   7       22.22       25.24      4.47 o
  -5   1   7      180.03      192.80      7.85 o
  -4   1   7      600.70      594.95      9.57 o
  -3   1   7      235.47      213.88      7.31 o
  -2   1   7     1817.34     1825.07     22.59 o
  -1   1   7      281.13      295.77      5.55 o
   0   1   7       10.03        5.79      1.49 o
   1   1   7      281.58      297.90     13.97 o
   2   1   7     1818.48     1886.67    104.45 o
   3   1   7      235.65      223.55     11.11 o
   4   1   7      601.28      591.39     12.41 o
   5   1   7      179.80      193.48     14.51 o
   6   1   7       22.11       16.65      4.16 o
   7   1   7       28.34       30.26      5.91 o
   8   1   7        7.27       10.49      4.42 o
   9   1   7        2.23       -0.60      4.12 o
  10   1   7        2.13        0.73      4.66 o
  -9   2   7       18.00       21.91      5.34 o
  -8   2   7       17.37       17.72      4.76 o
  -7   2   7       61.44       65.51      6.24 o
  -6   2   7       85.97       86.55      6.56 o
  -5   2   7      100.06      106.39     10.95 o
  -4   2   7      165.48      170.06      5.43 o
  -3   2   7      326.54      343.65      7.69 o
  -2   2   7       92.06       89.87      4.34 o
  -1   2   7      858.76      881.64      9.32 o
   0   2   7        0.14        0.53      1.49 o
   1   2   7      858.05      874.49     34.50 o
   2   2   7       91.92       88.39      4.46 o
   3   2   7      326.01      353.66     13.93 o
   4   2   7      165.87      161.47     13.47 o
   5   2   7       99.87      106.36      6.57 o
   6   2   7       85.97       87.19      6.69 o
   7   2   7       61.28       61.41      6.76 o
   8   2   7       17.34       17.99      4.92 o
   9   2   7       18.00       16.00      5.34 o
  -9   3   7        1.27       -1.09      3.73 o
  -8   3   7       19.55       19.51      4.66 o
  -7   3   7       23.00       24.75      4.68 o
  -6   3   7       94.00      102.49      6.55 o
  -5   3   7        8.31       10.14      3.15 o
  -4   3   7      145.72      159.83      4.55 o
  -3   3   7       49.40       51.91      3.15 o
  -2   3   7      474.40      525.21     16.23 o
  -1   3   7      277.15      299.50      7.69 o
   0   3   7       51.59       57.01      3.14 o
   1   3   7      276.33      301.07     11.50 o
   2   3   7      474.97      512.18     25.20 o
   3   3   7       49.46       52.39      4.06 o
   4   3   7      145.79      157.94     10.45 o
   5   3   7        8.31        7.43      3.61 o
   6   3   7       94.01       94.29     17.64 o
   7   3   7       23.00       31.19      5.53 o
   8   3   7       19.57       24.64      5.57 o
   9   3   7        1.26        3.16      4.70 o
  -9   4   7        6.47        5.51      4.21 o
  -8   4   7        0.12        0.00      3.44 o
  -7   4   7        1.36       -0.86      3.04 o
  -6   4   7       11.07       10.52      3.51 o
  -5   4   7      201.24      202.17     29.37 o
  -4   4   7       16.53       20.08      2.78 o
  -3   4   7      105.57       98.14      6.13 o
  -2   4   7      277.32      293.69      5.25 o
  -1   4   7      128.19      117.94      4.21 o
   0   4   7       10.81       10.78      2.08 o
   1   4   7      128.46      115.32      4.23 o
   2   4   7      277.45      295.75     17.05 o
   3   4   7      105.72      101.22      8.01 o
   4   4   7       16.49       19.63      3.30 o
   5   4   7      201.31      193.82     11.47 o
   6   4   7       11.10        8.98      3.96 o
   7   4   7        1.34        2.71      3.79 o
   8   4   7        0.11       -0.51      3.76 o
   9   4   7        6.47        8.12      4.84 o
  -9   5   7        2.00        6.58      3.99 o
  -8   5   7       16.14       17.22      4.21 o
  -7   5   7       31.26       32.09      4.60 o
  -6   5   7       81.51       80.07     14.95 o
  -5   5   7        3.23        1.68      2.80 o
  -4   5   7       84.69       84.18      3.00 o
  -3   5   7       39.59       35.31      1.95 o
  -2   5   7      263.36      270.93      5.75 o
  -1   5   7       47.19       52.73      3.25 o
   0   5   7        8.03       10.43      1.86 o
   1   5   7       47.27       49.32      3.44 o
   2   5   7      263.59      268.70      7.54 o
   3   5   7       39.65       37.95      3.96 o
   4   5   7       84.62       82.35      5.44 o
   5   5   7        3.24        1.31      3.42 o
   6   5   7       81.52       84.84     15.38 o
   7   5   7       31.25       27.41      5.42 o
   8   5   7       16.16       16.80      5.08 o
   9   5   7        2.01        1.95      4.40 o
  -9   6   7        0.82        0.35      3.82 o
  -8   6   7        8.92        7.82      3.82 o
  -7   6   7        9.34       13.21      3.82 o
  -6   6   7       40.40       34.32      9.99 o
  -5   6   7       49.08       45.06      4.33 o
  -4   6   7       15.38       20.52      4.34 o
  -3   6   7        2.80        4.39      1.61 o
  -2   6   7       22.98       24.32      2.53 o
  -1   6   7       13.70       14.24      2.32 o
   0   6   7      362.72      379.04      7.21 o
   1   6   7       13.66       15.61      2.18 o
   2   6   7       23.02       24.45      3.01 o
   3   6   7        2.80        4.54      2.71 o
   4   6   7       15.41       18.25      3.64 o
   5   6   7       48.98       43.74      6.43 o
   6   6   7       40.41       39.30      7.99 o
   7   6   7        9.35        8.95      4.51 o
   8   6   7        8.91        9.71      7.65 o
   9   6   7        0.82       -2.23      6.43 o
  -7   7   7       10.13       11.12      3.30 o
  -6   7   7       55.74       48.14      5.21 o
  -5   7   7       90.72       91.11      7.30 o
  -4   7   7       83.51       81.30      4.04 o
  -3   7   7       19.27       19.73      2.55 o
  -2   7   7      224.42      238.20      5.89 o
  -1   7   7        9.67       12.35      2.44 o
   0   7   7      182.81      189.58      5.72 o
   1   7   7        9.68        9.51      2.46 o
   2   7   7      224.44      209.90     10.99 o
   3   7   7       19.27       15.14      3.45 o
   4   7   7       83.52       83.91     11.30 o
   5   7   7       90.53       90.71     20.94 o
   6   7   7       55.76       49.16     12.60 o
   7   7   7       10.13       10.74      4.53 o
   8   7   7        1.87        4.34      4.40 o
  -6   8   7       27.73       18.07      3.65 o
  -5   8   7      121.59      116.25      8.86 o
  -4   8   7      146.68      142.58      5.39 o
  -3   8   7      163.70      161.15      9.16 o
  -2   8   7       46.55       43.49      3.63 o
  -1   8   7        6.68        6.61      2.42 o
   0   8   7        2.12        3.79      2.30 o
   1   8   7        6.72        5.10      2.49 o
   2   8   7       46.63       45.09      3.96 o
   3   8   7      163.96      144.37     10.13 o
   4   8   7      146.96      136.08     10.60 o
   5   8   7      121.78      115.92     10.25 o
   6   8   7       27.68       18.25      6.08 o
   7   8   7        4.22        9.73      5.39 o
   8   8   7        1.13       -0.70      4.87 o
  -6   9   7        3.15        2.43      2.95 o
  -5   9   7        3.12        1.95      2.17 o
  -4   9   7        4.12        5.06      2.59 o
  -3   9   7      221.79      228.17      7.70 o
  -2   9   7      210.46      208.87      6.37 o
  -1   9   7       12.29       12.12      2.86 o
   0   9   7      208.55      196.38      6.51 o
   1   9   7       12.29        9.69      2.88 o
   2   9   7      210.17      202.59      8.10 o
   3   9   7      221.75      209.87      8.70 o
   4   9   7        4.10        6.43      5.21 o
   5   9   7        3.10        2.61      4.69 o
   6   9   7        3.15        5.04      5.04 o
   7   9   7        4.14        7.47      5.39 o
   8   9   7        4.17        8.86      5.91 o
  -6  10   7        1.46        0.80      2.15 o
  -5  10   7        0.45       -0.74      2.38 o
  -4  10   7        0.91        0.73      2.63 o
  -3  10   7       33.59       39.65      4.66 o
  -2  10   7      157.53      157.24      6.02 o
  -1  10   7       43.51       48.07      4.35 o
   0  10   7       28.05       29.79      3.81 o
   1  10   7       43.66       46.74      4.46 o
   2  10   7      157.57      158.83      8.50 o
   3  10   7       33.67       32.99      4.12 o
   4  10   7        0.91        2.69      3.44 o
   5  10   7        0.44       -1.56      4.52 o
   6  10   7        1.46        3.30      5.04 o
   7  10   7        2.96        3.48      5.39 o
  -6  11   7        5.98        3.81      2.52 o
  -5  11   7        5.24        4.44      2.87 o
  -4  11   7        8.98        8.33      3.41 o
  -3  11   7       21.09       20.21      4.25 o
  -2  11   7       11.37        8.60      3.11 o
  -1  11   7       24.35       23.27      3.74 o
   0  11   7      463.12      444.99     10.14 o
   1  11   7       24.32       22.80      3.81 o
   2  11   7       11.40       11.31      3.34 o
   3  11   7       21.07       22.57      3.89 o
   4  11   7        8.98        7.99      4.12 o
   5  11   7        5.26        2.32      3.75 o
   6  11   7        5.97        3.53      3.93 o
  -5  12   7       12.28       11.26      3.56 o
  -4  12   7       14.51       16.00      3.96 o
  -3  12   7        9.92       14.26      6.95 o
  -2  12   7        8.60        9.45      3.26 o
  -1  12   7        3.11        6.34      3.15 o
   0  12   7        0.41        0.78      3.01 o
   1  12   7        3.15        5.88      3.28 o
   2  12   7        8.62       10.33      3.52 o
   3  12   7        9.97       11.05      3.52 o
   4  12   7       14.47       14.48      4.83 o
   5  12   7       12.22       11.63      4.61 o
  -4  13   7        5.99        4.27      3.80 o
  -3  13   7        3.01       -0.60      3.66 o
  -2  13   7        8.76        8.64      3.60 o
  -1  13   7       14.05       16.49      3.90 o
   0  13   7       39.94       43.57      5.01 o
   1  13   7       14.06       14.76      3.89 o
   2  13   7        8.76        6.95      3.52 o
   3  13   7        2.99        3.14      3.37 o
   4  13   7        6.00        5.42      4.48 o
  -3  14   7        2.19        0.54      4.17 o
  -2  14   7       12.11       22.13      6.86 o
  -1  14   7        2.20        1.27      3.41 o
   0  14   7       20.36       19.08      4.42 o
   1  14   7        2.19        0.39      3.43 o
   2  14   7       12.11       11.43      3.94 o
   3  14   7        2.18        8.06      3.86 o
   0   0   8     2829.12     2666.01    113.40 o
   1   0   8      260.20      225.02      7.88 o
   2   0   8       99.85       92.06      4.60 o
   3   0   8       56.80       63.14      4.70 o
   4   0   8      239.12      242.74      8.63 o
   5   0   8       70.50       77.25      6.30 o
   6   0   8       26.81       21.85      4.67 o
   7   0   8        0.37        1.78      3.59 o
   8   0   8        1.09        0.78      3.96 o
   9   0   8        6.95        7.22      4.72 o
  -9   1   8       13.79       15.59      5.42 o
  -8   1   8        7.63        5.57      4.21 o
  -7   1   8       22.24       18.62      4.62 o
  -6   1   8       33.02       36.47      5.13 o
  -5   1   8       46.14       48.39      7.56 o
  -4   1   8       59.68       55.98      5.14 o
  -3   1   8      981.62      971.26     15.29 o
  -2   1   8      358.40      372.42     11.39 o
  -1   1   8      883.41      879.31     17.86 o
   0   1   8     1602.73     1604.28     17.55 o
   1   1   8      883.27      880.70     33.07 o
   2   1   8      358.87      382.16     17.37 o
   3   1   8      981.39      984.25     67.36 o
   4   1   8       59.89       56.75      5.40 o
   5   1   8       46.01       48.98      5.47 o
   6   1   8       33.01       32.78      5.22 o
   7   1   8       22.22       22.91      5.09 o
   8   1   8        7.62        2.92      4.17 o
   9   1   8       13.78        6.98      4.79 o
  -9   2   8       13.16       10.82      4.88 o
  -8   2   8       26.43       27.13      5.59 o
  -7   2   8       28.82       34.05      5.34 o
  -6   2   8        8.30       11.91      3.88 o
  -5   2   8       52.17       54.13      6.69 o
  -4   2   8        3.72        6.86      3.08 o
  -3   2   8      117.88      134.95      5.17 o
  -2   2   8      266.53      271.83      7.37 o
  -1   2   8      595.87      633.22     10.02 o
   0   2   8      140.34      148.59      4.55 o
   1   2   8      596.46      643.14     27.47 o
   2   2   8      267.09      269.15     18.81 o
   3   2   8      117.91      137.70     13.16 o
   4   2   8        3.75        3.27      3.06 o
   5   2   8       52.32       51.91      5.77 o
   6   2   8        8.35        8.17      3.87 o
   7   2   8       28.90       32.69     10.43 o
   8   2   8       26.50       27.66      5.71 o
   9   2   8       13.17       10.32      5.14 o
  -9   3   8       17.41       22.77      5.46 o
  -8   3   8       19.61       17.76      4.79 o
  -7   3   8       33.98       35.39      5.26 o
  -6   3   8       77.80       75.06      6.21 o
  -5   3   8      105.53       92.25      6.23 o
  -4   3   8       12.28       14.52      3.34 o
  -3   3   8      196.26      197.36      6.12 o
  -2   3   8       40.24       38.02      3.00 o
  -1   3   8      171.35      180.03      4.50 o
   0   3   8      730.84      759.12     13.32 o
   1   3   8      171.58      179.29      6.57 o
   2   3   8       40.08       35.67      3.57 o
   3   3   8      196.20      200.72     11.88 o
   4   3   8       12.21       11.96      3.56 o
   5   3   8      105.54       95.41      6.85 o
   6   3   8       77.83       72.77      9.73 o
   7   3   8       33.93       43.60      9.65 o
   8   3   8       19.64       13.47      4.80 o
   9   3   8       17.43       15.99      5.43 o
  -9   4   8       11.79       15.11      4.78 o
  -8   4   8        2.97       -0.19      3.44 o
  -7   4   8       22.34       17.66      4.28 o
  -6   4   8       14.54       15.60      4.02 o
  -5   4   8      106.10      103.77      6.32 o
  -4   4   8       12.27       10.38      4.52 o
  -3   4   8      172.67      180.19      7.44 o
  -2   4   8       31.95       34.97      2.66 o
  -1   4   8       53.30       55.59      3.44 o
   0   4   8      396.06      435.86     13.39 o
   1   4   8       53.20       50.50      3.49 o
   2   4   8       32.03       35.65      4.26 o
   3   4   8      172.88      180.07     13.02 o
   4   4   8       12.33       11.31      3.80 o
   5   4   8      106.36      106.58      7.55 o
   6   4   8       14.59       13.13      4.50 o
   7   4   8       22.37       22.94      5.09 o
   8   4   8        2.98        5.27      4.08 o
   9   4   8       11.78       12.88      5.39 o
  -9   5   8       10.33       12.64      4.60 o
  -8   5   8        0.28       -2.29      3.31 o
  -7   5   8        5.30        6.08      3.49 o
  -6   5   8       20.98       21.66      4.16 o
  -5   5   8       78.08       68.44      5.72 o
  -4   5   8      279.06      251.42      8.86 o
  -3   5   8      102.25      108.84      6.69 o
  -2   5   8       82.25       90.22      4.33 o
  -1   5   8       82.26      103.74      5.13 o
   0   5   8      294.19      277.72      6.51 o
   1   5   8       82.43       89.32      7.80 o
   2   5   8       82.23       87.88      6.24 o
   3   5   8      102.33       98.05      5.70 o
   4   5   8      278.68      255.56     33.80 o
   5   5   8       78.26       69.45      6.80 o
   6   5   8       21.02       24.30      5.09 o
   7   5   8        5.32        0.15      3.92 o
   8   5   8        0.28        3.78      4.26 o
   9   5   8       10.34        9.74      5.17 o
  -9   6   8        0.62        2.61      4.00 o
  -8   6   8        0.80        0.52      3.65 o
  -7   6   8       17.86       17.38      4.52 o
  -6   6   8       25.48       23.11      4.69 o
  -5   6   8       78.95       70.56      6.43 o
  -4   6   8       57.22       58.05      6.26 o
  -3   6   8       16.52       20.85      3.12 o
  -2   6   8      207.89      216.09      5.58 o
  -1   6   8       54.60       54.86      3.65 o
   0   6   8      128.54      128.89      9.86 o
   1   6   8       54.63       55.19      3.88 o
   2   6   8      207.94      200.77     16.08 o
   3   6   8       16.52       19.93      3.69 o
   4   6   8       57.17       47.80      6.01 o
   5   6   8       78.97       79.02      7.73 o
   6   6   8       25.46       19.64      4.97 o
   7   6   8       17.80       20.46      7.82 o
   8   6   8        0.80       -3.75      3.75 o
   9   6   8        0.62        4.29      4.69 o
  -8   7   8        0.08        0.17      3.30 o
  -7   7   8       16.10       12.34      3.82 o
  -6   7   8        5.14        5.74      3.65 o
  -5   7   8        6.32        8.42      2.42 o
  -4   7   8       64.05       61.90      4.30 o
  -3   7   8      179.36      176.69      6.55 o
  -2   7   8       61.38       64.60      4.04 o
  -1   7   8      126.32      129.84      5.08 o
   0   7   8       16.92       17.66      2.81 o
   1   7   8      126.50      124.26      5.32 o
   2   7   8       61.49       50.15      4.74 o
   3   7   8      178.94      152.71     14.86 o
   4   7   8       64.08       59.33      6.67 o
   5   7   8        6.28        2.90      3.92 o
   6   7   8        5.15        5.66      4.22 o
   7   7   8       16.10       11.00      4.79 o
   8   7   8        0.08       -2.03      4.30 o
  -7   8   8        2.77        7.47      3.30 o
  -6   8   8        6.58        5.21      3.48 o
  -5   8   8       12.93       12.60      2.75 o
  -4   8   8       52.94       46.64      4.21 o
  -3   8   8      171.74      189.04      7.10 o
  -2   8   8       57.82       63.92      4.24 o
  -1   8   8       27.67       28.69      3.35 o
   0   8   8       12.02       15.21      2.96 o
   1   8   8       27.54       24.43      3.41 o
   2   8   8       57.78       54.85      4.39 o
   3   8   8      171.67      159.26     15.14 o
   4   8   8       52.88       39.28      7.82 o
   5   8   8       12.88        6.60      5.21 o
   6   8   8        6.59        3.13      5.21 o
   7   8   8        2.76        0.00      4.87 o
   8   8   8        2.49        2.78      5.56 o
  -6   9   8        1.07        1.74      2.20 o
  -5   9   8       14.59       13.01      3.04 o
  -4   9   8       58.88       53.98      4.58 o
  -3   9   8       35.37       40.57      4.65 o
  -2   9   8      140.69      134.48      6.30 o
  -1   9   8      326.58      324.00      9.23 o
   0   9   8       62.01       64.50      4.79 o
   1   9   8      326.19      321.77     13.55 o
   2   9   8      140.65      129.30      5.93 o
   3   9   8       35.45       35.75      4.47 o
   4   9   8       58.86       36.26      5.27 o
   5   9   8       14.61        8.17      5.56 o
   6   9   8        1.08       -2.61      4.34 o
   7   9   8       10.31        5.21      5.74 o
  -6  10   8        3.65        8.82      2.76 o
  -5  10   8        3.72        4.32      2.82 o
  -4  10   8        3.85        0.05      2.92 o
  -3  10   8       91.04       94.86      6.25 o
  -2  10   8       19.22       19.87      3.43 o
  -1  10   8       33.06       35.04      4.08 o
   0  10   8       27.88       22.26      3.64 o
   1  10   8       33.09       33.37      4.13 o
   2  10   8       19.32       19.37      3.66 o
   3  10   8       90.97       91.21      9.21 o
   4  10   8        3.87        5.74      3.93 o
   5  10   8        3.73        2.95      5.39 o
   6  10   8        3.64        6.43      5.39 o
   7  10   8        2.56        4.87      5.74 o
  -6  11   8       10.67        9.73      3.06 o
  -5  11   8        0.43       -2.15      2.79 o
  -4  11   8        6.51        5.25      3.36 o
  -3  11   8        9.49       10.34      3.86 o
  -2  11   8      100.83      109.06      5.77 o
  -1  11   8       99.03       99.69      5.84 o
   0  11   8       74.46       66.81      5.40 o
   1  11   8       99.00       96.74      5.88 o
   2  11   8      100.99       92.32      7.73 o
   3  11   8        9.45        8.99      3.40 o
   4  11   8        6.50        8.97      4.35 o
   5  11   8        0.43        1.81      3.87 o
   6  11   8       10.71       14.10      4.65 o
  -5  12   8        4.14        5.94      3.50 o
  -4  12   8        1.54        5.76      3.68 o
  -3  12   8       33.94       30.90      5.34 o
  -2  12   8        4.53        7.26      3.22 o
  -1  12   8       17.49       17.84      3.81 o
   0  12   8        0.00        0.43      3.01 o
   1  12   8       17.49       21.67      4.01 o
   2  12   8        4.51        4.52      3.25 o
   3  12   8       33.92       31.92      4.53 o
   4  12   8        1.53       -0.80      3.73 o
   5  12   8        4.14       -0.38      4.05 o
  -4  13   8        3.75        5.13      4.18 o
  -3  13   8        2.08        3.79      4.08 o
  -2  13   8        5.06        2.57      4.17 o
  -1  13   8       26.96       30.30      4.55 o
   0  13   8        2.87        9.35      3.59 o
   1  13   8       26.91       27.59      4.63 o
   2  13   8        5.07        5.54      3.57 o
   3  13   8        2.09        2.57      3.34 o
   4  13   8        3.76        3.18      4.48 o
  -2  14   8        1.36       -3.64      5.82 o
  -1  14   8        9.38       10.99      4.06 o
   0  14   8        0.20        0.65      3.47 o
   1  14   8        9.37        7.69      3.80 o
   2  14   8        1.36        1.80      3.60 o
   1   0   9      113.16      103.42      4.76 o
   2   0   9      521.38      529.80     17.39 o
   3   0   9        1.62       -0.59      2.09 o
   4   0   9        1.07       -0.37      2.79 o
   5   0   9       16.40       16.69      4.13 o
   6   0   9        4.86        2.54      3.68 o
   7   0   9       15.54       19.72      5.05 o
   8   0   9       29.70       27.87      5.83 o
   9   0   9        2.07        2.41      4.40 o
  -9   1   9        2.78        1.11      4.26 o
  -8   1   9       15.56       15.85      5.00 o
  -7   1   9      112.18      120.58      8.09 o
  -6   1   9      136.80      145.66      8.21 o
  -5   1   9       79.42       78.37      6.56 o
  -4   1   9       95.20       95.81      6.26 o
  -3   1   9       42.11       36.62      4.59 o
  -2   1   9      187.45      174.04      6.05 o
  -1   1   9       72.92       74.73      3.71 o
   0   1   9      426.09      453.15      8.42 o
   1   1   9       72.88       77.50      4.47 o
   2   1   9      187.20      171.61      5.98 o
   3   1   9       42.04       35.41      3.72 o
   4   1   9       95.20      105.80      6.68 o
   5   1   9       79.33       86.06      7.47 o
   6   1   9      136.72      142.99      9.38 o
   7   1   9      112.16      119.65      8.35 o
   8   1   9       15.59       13.76      5.07 o
   9   1   9        2.78        3.53      4.84 o
  -9   2   9        1.59        3.48      4.52 o
  -8   2   9       25.14       27.78      5.63 o
  -7   2   9       42.26       49.82      6.26 o
  -6   2   9       48.71       48.00      5.89 o
  -5   2   9       36.70       33.06      5.30 o
  -4   2   9       53.54       50.70      5.22 o
  -3   2   9       31.81       35.49      4.47 o
  -2   2   9       31.44       31.45      2.95 o
  -1   2   9      910.63      946.79     15.15 o
   0   2   9       43.50       42.96      2.87 o
   1   2   9      910.66      941.33     43.85 o
   2   2   9       31.52       30.78      3.54 o
   3   2   9       31.75       42.07      4.02 o
   4   2   9       53.54       57.36      8.95 o
   5   2   9       36.76       36.70      5.40 o
   6   2   9       48.63       45.36      6.95 o
   7   2   9       42.36       45.75      6.32 o
   8   2   9       25.15       22.94      5.74 o
   9   2   9        1.60        1.74      4.55 o
  -9   3   9        2.66        6.18      4.50 o
  -8   3   9       29.07       34.74      6.00 o
  -7   3   9       13.73       19.37      4.71 o
  -6   3   9       16.09       20.80      4.47 o
  -5   3   9       88.43       84.45      6.49 o
  -4   3   9       26.84       29.13      4.33 o
  -3   3   9      107.31      105.00      6.26 o
  -2   3   9        5.74        8.59      2.20 o
  -1   3   9      346.33      380.79      6.85 o
   0   3   9        0.03        0.21      1.84 o
   1   3   9      345.87      382.23     16.08 o
   2   3   9        5.76        6.24      2.50 o
   3   3   9      106.93      120.27      6.10 o
   4   3   9       26.94       29.65      4.84 o
   5   3   9       88.51       80.13      6.80 o
   6   3   9       16.10       16.66      4.70 o
   7   3   9       13.73       13.32      4.75 o
   8   3   9       29.04       33.55      6.30 o
   9   3   9        2.66        2.78      4.84 o
  -9   4   9        0.80        2.23      4.18 o
  -8   4   9       20.61       25.98      5.74 o
  -7   4   9       40.02       38.35      5.59 o
  -6   4   9       34.57       33.82      5.03 o
  -5   4   9        9.23       10.64      3.76 o
  -4   4   9       23.30       24.96      4.31 o
  -3   4   9       55.06       56.00      5.24 o
  -2   4   9      206.61      225.36     11.29 o
  -1   4   9      205.75      208.31      5.19 o
   0   4   9      883.61      846.51     11.21 o
   1   4   9      205.81      202.49      7.00 o
   2   4   9      207.25      222.52     11.37 o
   3   4   9       54.97       53.53      4.70 o
   4   4   9       23.26       27.99      7.21 o
   5   4   9        9.21        8.85      4.22 o
   6   4   9       34.55       42.29      8.95 o
   7   4   9       40.06       36.39      6.05 o
   8   4   9       20.57       21.79      5.63 o
   9   4   9        0.80        2.57      4.73 o
  -9   5   9        0.57        2.95      4.69 o
  -8   5   9        3.48        9.04      4.69 o
  -7   5   9       44.46       49.08      5.86 o
  -6   5   9       61.23       59.19     18.33 o
  -5   5   9        0.39       -1.58      3.02 o
  -4   5   9       18.02       15.27      3.89 o
  -3   5   9       92.85       79.08      7.13 o
  -2   5   9      353.40      372.00     12.39 o
  -1   5   9      178.63      178.11      6.39 o
   0   5   9        0.99        1.72      2.04 o
   1   5   9      178.92      171.11      8.03 o
   2   5   9      353.12      360.03     20.95 o
   3   5   9       92.87       89.23      9.12 o
   4   5   9       18.11       16.48      4.53 o
   5   5   9        0.40       -1.75      3.61 o
   6   5   9       61.17       56.87     13.21 o
   7   5   9       44.42       49.04     14.16 o
   8   5   9        3.49        2.66      4.47 o
   9   5   9        0.58        3.25      4.75 o
  -8   6   9        1.12        2.78      4.00 o
  -7   6   9       18.27       18.07      5.04 o
  -6   6   9        1.96        3.30      4.00 o
  -5   6   9        0.50        2.26      3.82 o
  -4   6   9       82.84       75.95      7.47 o
  -3   6   9       35.21       26.24      5.56 o
  -2   6   9      125.86      129.71      6.61 o
  -1   6   9       46.46       45.39      4.37 o
   0   6   9        0.01        0.60      2.45 o
   1   6   9       46.62       42.87      4.37 o
   2   6   9      125.54      129.57      8.93 o
   3   6   9       35.29       35.81      6.63 o
   4   6   9       83.10       80.46     22.42 o
   5   6   9        0.50        0.95      3.88 o
   6   6   9        1.98        0.90      4.03 o
   7   6   9       18.26       23.10      7.99 o
   8   6   9        1.11        2.42      4.50 o
  -8   7   9       11.56       11.82      4.52 o
  -7   7   9        5.80        4.17      3.82 o
  -6   7   9        3.02        2.26      3.65 o
  -5   7   9      108.52       93.67      7.65 o
  -4   7   9       35.65       30.76      5.56 o
  -3   7   9      247.78      257.81     10.95 o
  -2   7   9      106.09      118.26      5.05 o
  -1   7   9      152.03      161.57      5.73 o
   0   7   9      152.43      162.32      6.87 o
   1   7   9      151.83      159.22      8.47 o
   2   7   9      106.09      103.56     12.82 o
   3   7   9      247.60      221.22     13.64 o
   4   7   9       35.69       30.41      7.30 o
   5   7   9      108.59       75.60     10.25 o
   6   7   9        3.00        0.62      3.92 o
   7   7   9        5.80       10.05      6.26 o
   8   7   9       11.59        9.00      4.95 o
  -8   8   9        2.70        1.56      3.48 o
  -7   8   9        0.91        3.30      3.48 o
  -6   8   9        2.08        1.56      3.65 o
  -5   8   9       26.44       25.55      5.39 o
  -4   8   9       27.55       26.18      3.80 o
  -3   8   9       36.61       36.66      4.53 o
  -2   8   9       35.04       43.39      3.96 o
  -1   8   9       79.73       75.72      4.82 o
   0   8   9       43.67       47.42      4.21 o
   1   8   9       79.69       81.04      5.22 o
   2   8   9       35.13       37.49      5.23 o
   3   8   9       36.76       36.74      4.68 o
   4   8   9       27.49       23.98      7.13 o
   5   8   9       26.47       27.11      7.13 o
   6   8   9        2.08        0.70      5.04 o
   7   8   9        0.92       -1.74      5.39 o
   8   8   9        2.70        0.17      5.39 o
  -7   9   9        2.64        0.17      3.48 o
  -6   9   9        2.36        4.17      4.00 o
  -5   9   9       17.79       19.51      3.54 o
  -4   9   9       52.00       50.95      4.84 o
  -3   9   9       19.48       20.96      4.03 o
  -2   9   9       34.71       32.02      3.77 o
  -1   9   9      272.82      288.74      8.00 o
   0   9   9      107.51      108.68      5.61 o
   1   9   9      273.12      275.41     12.07 o
   2   9   9       34.73       33.03      4.11 o
   3   9   9       19.47       18.10      4.05 o
   4   9   9       52.11       36.57      5.65 o
   5   9   9       17.80       22.59      7.13 o
   6   9   9        2.36       -2.43      5.21 o
   7   9   9        2.65        2.78      5.39 o
  -6  10   9        7.10        6.43      4.17 o
  -5  10   9       12.65        7.37      5.39 o
  -4  10   9       46.37       42.91      4.92 o
  -3  10   9       11.37       10.56      3.75 o
  -2  10   9       33.99       37.31      4.09 o
  -1  10   9        3.54        2.65      2.79 o
   0  10   9       31.28       34.00      4.21 o
   1  10   9        3.50        2.08      2.93 o
   2  10   9       34.02       32.84      4.27 o
   3  10   9       11.35       13.76      3.97 o
   4  10   9       46.31       41.47      6.14 o
   5  10   9       12.64       10.84      4.61 o
   6  10   9        7.08       11.12      6.60 o
  -6  11   9        6.90        7.97      3.13 o
  -5  11   9       16.83       17.63      3.99 o
  -4  11   9        8.55        4.22      3.51 o
  -3  11   9        1.49        2.56      3.56 o
  -2  11   9       14.00       10.91      3.83 o
  -1  11   9        1.31       -0.64      2.77 o
   0  11   9       12.73       13.75      3.62 o
   1  11   9        1.31        1.51      2.95 o
   2  11   9       13.96       16.87      3.71 o
   3  11   9        1.49       -0.38      3.46 o
   4  11   9        8.57        9.38      4.55 o
   5  11   9       16.80       15.38      4.91 o
   6  11   9        6.91        6.08      4.66 o
  -5  12   9       28.16       28.50      4.72 o
  -4  12   9        2.29       -1.56      3.54 o
  -3  12   9       19.14       20.67      4.75 o
  -2  12   9       17.81       19.00      5.10 o
  -1  12   9       20.82       20.73      4.09 o
   0  12   9        2.68       -0.12      3.02 o
   1  12   9       20.86       20.15      4.07 o
   2  12   9       17.78       14.54      3.95 o
   3  12   9       19.13       15.80      3.90 o
   4  12   9        2.28       -0.09      4.12 o
   5  12   9       28.23       28.75      6.02 o
  -4  13   9        2.36        3.37      3.91 o
  -3  13   9        1.41        5.72      4.28 o
  -2  13   9        1.90        7.63      4.67 o
  -1  13   9       16.92       16.23      4.10 o
   0  13   9        0.25       -3.09      3.09 o
   1  13   9       16.98       19.77      4.31 o
   2  13   9        1.90        2.09      3.48 o
   3  13   9        1.40        0.07      3.51 o
   4  13   9        2.37        1.51      4.61 o
  -2  14   9        4.09        1.16      4.85 o
  -1  14   9       13.41       16.19      4.22 o
   0  14   9        4.96        8.40      3.98 o
   1  14   9       13.40        8.75      4.14 o
   2  14   9        4.09        5.75      3.92 o
   0   0  10     1717.51     1767.22     17.03 o
   1   0  10       32.11       37.17      3.26 o
   2   0  10      273.96      254.03      7.51 o
   3   0  10        9.78        8.63      3.46 o
   4   0  10        2.79        0.46      3.13 o
   5   0  10      134.89      116.25      7.64 o
   6   0  10      188.02      192.68      9.91 o
   7   0  10        0.09       -0.88      4.52 o
   8   0  10        0.92       -2.51      4.03 o
   9   0  10        3.42        3.98      4.87 o
  -9   1  10        4.14        0.96      4.50 o
  -8   1  10       21.15       26.76      5.68 o
  -7   1  10      101.81      107.67      8.27 o
  -6   1  10       71.37       72.22      7.05 o
  -5   1  10      128.08      128.26      7.93 o
  -4   1  10       26.77       30.16      4.75 o
  -3   1  10       36.78       40.46      4.91 o
  -2   1  10       35.81       36.13      3.76 o
  -1   1  10        9.39        6.58      2.14 o
   0   1  10        4.53        9.67      2.08 o
   1   1  10        9.39        8.00      2.60 o
   2   1  10       35.87       36.22      3.86 o
   3   1  10       36.90       40.82      4.24 o
   4   1  10       26.78       26.97      4.79 o
   5   1  10      128.28      118.69      8.69 o
   6   1  10       71.37       60.01      6.81 o
   7   1  10      101.73       97.58     13.21 o
   8   1  10       21.17       19.35      5.39 o
   9   1  10        4.14        2.81      4.95 o
  -9   2  10        0.29       -3.92      3.92 o
  -8   2  10       31.84       35.47      7.65 o
  -7   2  10        4.77        4.21      4.05 o
  -6   2  10       70.98       69.22      7.21 o
  -5   2  10       31.44       32.40      5.26 o
  -4   2  10       73.14       76.98      6.43 o
  -3   2  10       93.61       95.64      6.38 o
  -2   2  10       90.33       93.67      4.46 o
  -1   2  10      227.42      242.82      5.50 o
   0   2  10       64.22       63.09      3.46 o
   1   2  10      227.43      250.07      7.52 o
   2   2  10       90.24       92.51      5.27 o
   3   2  10       93.58      103.74      7.29 o
   4   2  10       73.20       82.48      6.70 o
   5   2  10       31.48       37.00      5.65 o
   6   2  10       70.84       69.43      7.31 o
   7   2  10        4.79        5.78      4.53 o
   8   2  10       31.84       29.41      6.26 o
   9   2  10        0.29       -0.44      4.60 o
  -9   3  10        7.82        7.50      4.98 o
  -8   3  10       17.91       15.56      4.97 o
  -7   3  10        7.98        6.39      4.28 o
  -6   3  10       11.09        7.66      3.95 o
  -5   3  10      163.39      154.52      8.05 o
  -4   3  10       36.34       35.79      5.04 o
  -3   3  10       86.32       76.47      6.17 o
  -2   3  10      139.78      145.31      6.01 o
  -1   3  10       96.06       95.29      3.93 o
   0   3  10      624.67      646.22      9.72 o
   1   3  10       95.75       94.69      7.35 o
   2   3  10      140.17      144.98      6.50 o
   3   3  10       86.44       83.65      5.42 o
   4   3  10       36.36       42.01      5.71 o
   5   3  10      163.72      158.66      8.95 o
   6   3  10       11.10       10.43      4.45 o
   7   3  10        8.04        6.21      4.47 o
   8   3  10       17.85       22.13      5.71 o
   9   3  10        7.84        7.55      5.16 o
  -9   4  10       19.70       21.02      5.62 o
  -8   4  10       13.93       15.16      4.87 o
  -7   4  10        0.28        0.41      3.71 o
  -6   4  10        2.42        5.21      4.17 o
  -5   4  10       67.26       51.36     11.21 o
  -4   4  10       12.12       11.05      3.79 o
  -3   4  10       14.35       20.20      4.24 o
  -2   4  10       13.41       13.56      3.54 o
  -1   4  10       26.43       26.41      3.53 o
   0   4  10      155.81      175.67      5.73 o
   1   4  10       26.39       25.87      3.16 o
   2   4  10       13.44       14.45      3.24 o
   3   4  10       14.26       24.14      5.37 o
   4   4  10       12.06       12.43      4.30 o
   5   4  10       67.04       58.85      6.66 o
   6   4  10        2.42        4.23      4.87 o
   7   4  10        0.28       -0.23      4.03 o
   8   4  10       13.94       14.86      5.37 o
   9   4  10       19.69       14.81      5.71 o
  -8   5  10        0.35        3.65      4.34 o
  -7   5  10       10.56        9.73      4.69 o
  -6   5  10        5.63        3.30      4.17 o
  -5   5  10      102.04      105.49      8.69 o
  -4   5  10      130.56      120.44      9.21 o
  -3   5  10       55.32       58.22      7.47 o
  -2   5  10      285.05      283.36      8.27 o
  -1   5  10       23.97       28.29      3.68 o
   0   5  10      209.76      208.67      8.78 o
   1   5  10       24.13       24.51      3.23 o
   2   5  10      285.11      278.50      8.75 o
   3   5  10       55.40       54.11      8.42 o
   4   5  10      130.67      115.70      8.24 o
   5   5  10      101.99      110.54      8.41 o
   6   5  10        5.61        5.60      4.38 o
   7   5  10       10.58       15.05      5.30 o
   8   5  10        0.36        3.26      4.50 o
  -8   6  10        6.15        6.08      4.52 o
  -7   6  10        7.19        6.08      4.34 o
  -6   6  10       25.98       17.73      5.21 o
  -5   6  10      101.97       90.55      8.17 o
  -4   6  10       26.34       16.68      5.39 o
  -3   6  10       10.91       10.95      4.87 o
  -2   6  10        3.81        3.75      2.97 o
  -1   6  10       74.81       73.71      5.33 o
   0   6  10       42.82       41.13      4.55 o
   1   6  10       75.02       60.49      5.23 o
   2   6  10        3.85        4.18      3.17 o
   3   6  10       10.96       14.88      3.94 o
   4   6  10       26.36       29.91      5.63 o
   5   6  10      102.05      104.17     10.78 o
   6   6  10       26.02       23.64      7.21 o
   7   6  10        7.18        3.33      4.50 o
   8   6  10        6.14        7.20      5.33 o
  -8   7  10        6.15        3.82      4.17 o
  -7   7  10       10.35       18.07      5.21 o
  -6   7  10       25.76       24.85      5.39 o
  -5   7  10       20.30       18.07      5.21 o
  -4   7  10       12.02        9.91      4.87 o
  -3   7  10      234.48      207.51     11.64 o
  -2   7  10      153.23      154.82      7.18 o
  -1   7  10       13.49       10.14      3.44 o
   0   7  10       62.52       66.00      5.93 o
   1   7  10       13.42       13.51      3.60 o
   2   7  10      153.30      143.99     14.15 o
   3   7  10      234.54      249.06     36.67 o
   4   7  10       12.01       15.82      6.60 o
   5   7  10       20.32       26.76      7.30 o
   6   7  10       25.80       18.60      7.13 o
   7   7  10       10.38       10.08      6.26 o
   8   7  10        6.15       10.95      6.43 o
  -7   8  10        4.06        4.69      4.17 o
  -6   8  10       18.04       14.42      4.87 o
  -5   8  10        3.13       -1.91      4.00 o
  -4   8  10        3.31        6.08      4.69 o
  -3   8  10      117.32      124.43     10.25 o
  -2   8  10       80.16       86.94      6.31 o
  -1   8  10       48.14       42.87      5.08 o
   0   8  10      107.63      107.53      6.58 o
   1   8  10       48.15       46.56      5.20 o
   2   8  10       80.21       84.59     10.31 o
   3   8  10      117.38      116.16     11.57 o
   4   8  10        3.32       -0.17      5.39 o
   5   8  10        3.13       -2.43      4.87 o
   6   8  10       18.02       14.77      6.95 o
   7   8  10        4.06        1.22      5.74 o
  -7   9  10        4.98        7.13      4.34 o
  -6   9  10        4.36        1.04      4.17 o
  -5   9  10        4.78        3.30      4.34 o
  -4   9  10       14.60       11.47      5.39 o
  -3   9  10       29.22       29.31      4.58 o
  -2   9  10       21.41       26.31      4.73 o
  -1   9  10       87.12       86.35      5.52 o
   0   9  10       15.28       11.57      3.32 o
   1   9  10       87.30       82.65      6.67 o
   2   9  10       21.47       25.82      4.53 o
   3   9  10       29.19       26.00      4.49 o
   4   9  10       14.58       16.00      4.84 o
   5   9  10        4.80        6.26      5.74 o
   6   9  10        4.36        7.30      6.43 o
   7   9  10        4.97        8.52      6.43 o
  -6  10  10       13.70       11.82      4.87 o
  -5  10  10       10.61       14.08      5.21 o
  -4  10  10      108.19      124.04      7.11 o
  -3  10  10       12.59       14.16      4.18 o
  -2  10  10       44.57       50.84      6.08 o
  -1  10  10        0.92        0.59      2.81 o
   0  10  10       55.99       59.36      5.23 o
   1  10  10        0.92        0.48      2.84 o
   2  10  10       44.65       41.65      5.46 o
   3  10  10       12.59        9.10      4.01 o
   4  10  10      108.18      111.34      8.40 o
   5  10  10       10.62        9.36      4.58 o
   6  10  10       13.70        9.04      6.78 o
  -5  11  10        1.32        4.16      3.41 o
  -4  11  10       10.82       19.04      4.42 o
  -3  11  10       14.35       17.51      4.47 o
  -2  11  10       20.68       23.20      5.17 o
  -1  11  10       12.24       14.85      3.73 o
   0  11  10        8.67       10.12      3.58 o
   1  11  10       12.22       12.20      3.69 o
   2  11  10       20.68       19.04      4.65 o
   3  11  10       14.34       17.89      4.54 o
   4  11  10       10.86       11.82      4.98 o
   5  11  10        1.31       -3.87      3.87 o
  -4  12  10        0.98        3.14      3.66 o
  -3  12  10        4.20        4.97      4.05 o
  -2  12  10       43.72       50.48      6.82 o
  -1  12  10       31.10       33.85      4.68 o
   0  12  10        6.96        4.06      3.45 o
   1  12  10       31.12       28.84      4.59 o
   2  12  10       43.72       47.45      5.39 o
   3  12  10        4.18        3.52      4.06 o
   4  12  10        0.98        1.53      4.54 o
  -3  13  10       21.08       21.62      5.58 o
  -2  13  10       18.47       20.01      5.74 o
  -1  13  10        6.03        3.59      3.64 o
   0  13  10        2.00        3.64      3.48 o
   1  13  10        6.01        1.76      3.65 o
   2  13  10       18.46       24.85      4.73 o
   3  13  10       21.08       16.63      5.88 o
   1   0  11      255.21      243.74      9.44 o
   2   0  11        9.30        7.19      2.80 o
   3   0  11        1.54        2.01      3.17 o
   4   0  11      108.57      103.14      7.37 o
   5   0  11       19.82       28.68      5.32 o
   6   0  11       57.67       52.28      6.71 o
   7   0  11      160.77      170.56     10.09 o
   8   0  11        2.03        1.83      4.26 o
   9   0  11        5.67        3.59      5.05 o
  -9   1  11        0.07       -2.88      4.44 o
  -8   1  11        0.75        0.67      4.33 o
  -7   1  11       16.40       17.46      5.09 o
  -6   1  11       72.24       68.20      7.30 o
  -5   1  11       54.53       56.05      6.51 o
  -4   1  11      127.73      113.37      7.60 o
  -3   1  11      216.59      206.98      8.93 o
  -2   1  11       41.70       38.23      4.07 o
  -1   1  11        3.10        1.99      2.05 o
   0   1  11        0.07       -1.61      1.64 o
   1   1  11        3.09        1.30      2.29 o
   2   1  11       41.85       41.97      4.28 o
   3   1  11      216.71      203.90     10.69 o
   4   1  11      127.65      118.43      7.91 o
   5   1  11       54.64       44.23      6.14 o
   6   1  11       72.24       72.15      7.62 o
   7   1  11       16.41       20.41      5.28 o
   8   1  11        0.76       -1.82      4.18 o
   9   1  11        0.07        0.40      4.47 o
  -9   2  11        5.93        2.58      4.69 o
  -8   2  11       17.15       24.93      5.75 o
  -7   2  11       24.73       21.77      5.27 o
  -6   2  11        9.45        8.73      4.33 o
  -5   2  11       82.18       72.23     14.60 o
  -4   2  11      109.47      107.23      9.12 o
  -3   2  11       97.70       93.14      6.98 o
  -2   2  11       10.34       11.32      3.72 o
  -1   2  11      120.91      126.93      4.52 o
   0   2  11        5.29        6.08      2.34 o
   1   2  11      120.77      124.80      5.91 o
   2   2  11       10.26       10.37      3.00 o
   3   2  11       97.53       91.66      6.92 o
   4   2  11      109.34       99.90      7.62 o
   5   2  11       82.07       93.21      7.74 o
   6   2  11        9.41        7.31      4.35 o
   7   2  11       24.73       23.74      6.69 o
   8   2  11       17.13       16.53      5.53 o
   9   2  11        5.92        4.11      4.87 o
  -8   3  11        3.54        1.38      4.15 o
  -7   3  11        1.24       -2.15      3.63 o
  -6   3  11       35.19       36.07      5.75 o
  -5   3  11      182.74      176.01     11.38 o
  -4   3  11      112.01      103.01      7.43 o
  -3   3  11      210.00      198.62      8.91 o
  -2   3  11        1.02       -0.85      3.02 o
  -1   3  11       28.47       30.98      3.87 o
   0   3  11        0.22        1.32      2.21 o
   1   3  11       28.35       29.79      3.38 o
   2   3  11        1.02       -0.70      2.47 o
   3   3  11      210.19      202.76      7.89 o
   4   3  11      111.82      105.78      7.98 o
   5   3  11      182.73      179.38      9.76 o
   6   3  11       35.22       37.31      6.11 o
   7   3  11        1.23        0.32      4.16 o
   8   3  11        3.55       -1.92      4.78 o
  -8   4  11       13.10        9.56      5.56 o
  -7   4  11        5.45        4.65      4.02 o
  -6   4  11       15.96       18.06      4.73 o
  -5   4  11       27.91       28.70      5.10 o
  -4   4  11       33.97       31.46      6.60 o
  -3   4  11      156.41      153.28     10.78 o
  -2   4  11        6.26        1.04      4.52 o
  -1   4  11       94.52       93.95      5.43 o
   0   4  11      655.69      652.99     13.10 o
   1   4  11       94.50       93.00      4.89 o
   2   4  11        6.30        6.79      3.03 o
   3   4  11      156.49      152.26      8.52 o
   4   4  11       34.02       40.47      6.16 o
   5   4  11       27.89       28.60      5.57 o
   6   4  11       15.98       16.79      5.21 o
   7   4  11        5.47        3.59      4.50 o
   8   4  11       13.13       14.52      8.86 o
  -8   5  11        6.43        5.21      5.21 o
  -7   5  11        8.35        8.52      5.04 o
  -6   5  11        9.62       10.78      4.87 o
  -5   5  11        1.54        2.61      4.17 o
  -4   5  11      247.23      238.09     12.69 o
  -3   5  11        6.99        9.73      5.04 o
  -2   5  11      303.29      276.50     13.73 o
  -1   5  11       14.75       12.17      3.34 o
   0   5  11      351.90      340.62      9.56 o
   1   5  11       14.71       12.40      3.50 o
   2   5  11      303.24      295.46      9.55 o
   3   5  11        7.00        9.07      3.68 o
   4   5  11      247.47      247.94     22.85 o
   5   5  11        1.52        7.19      4.25 o
   6   5  11        9.64        5.55      4.58 o
   7   5  11        8.37        5.95      4.89 o
   8   5  11        6.43        8.41      5.32 o
  -8   6  11        3.13       -1.04      4.69 o
  -7   6  11        3.12        6.08      4.52 o
  -6   6  11        8.86       10.08      4.69 o
  -5   6  11       25.88       23.81      5.91 o
  -4   6  11       54.56       51.96      7.65 o
  -3   6  11       21.34       21.72      6.08 o
  -2   6  11       87.07       88.11      9.38 o
  -1   6  11      303.01      325.71      9.56 o
   0   6  11        9.03       12.10      3.52 o
   1   6  11      302.77      309.77     16.98 o
   2   6  11       87.17       87.73     10.40 o
   3   6  11       21.26       20.50      5.49 o
   4   6  11       54.71       60.70      7.18 o
   5   6  11       25.92       26.70      5.81 o
   6   6  11        8.88       10.41      4.97 o
   7   6  11        3.11        0.82      4.50 o
   8   6  11        3.11       -0.11      4.75 o
  -7   7  11       39.86       51.62      7.65 o
  -6   7  11       57.52       61.52      7.99 o
  -5   7  11        2.32       -0.87      4.34 o
  -4   7  11       34.37       26.42      6.08 o
  -3   7  11       36.54       38.41      7.13 o
  -2   7  11      131.10      119.22     10.25 o
  -1   7  11       68.45       73.71      6.07 o
   0   7  11        0.36       -2.76      2.98 o
   1   7  11       68.53       70.67      6.32 o
   2   7  11      131.29      124.27     12.58 o
   3   7  11       36.64       40.28     10.23 o
   4   7  11       34.38       24.50      7.47 o
   5   7  11        2.33        2.43      5.21 o
   6   7  11       57.46       60.31     10.43 o
   7   7  11       39.89       40.49      9.56 o
  -7   8  11        5.74        3.82      4.52 o
  -6   8  11        7.68       11.99      5.04 o
  -5   8  11        1.93        2.26      4.34 o
  -4   8  11       13.50       13.21      5.39 o
  -3   8  11       44.90       46.92      7.99 o
  -2   8  11       24.62       27.11      7.13 o
  -1   8  11       30.54       34.27      4.92 o
   0   8  11       29.02       34.91      4.88 o
   1   8  11       30.58       35.92      5.02 o
   2   8  11       24.64       14.40      4.13 o
   3   8  11       44.95       46.44      5.51 o
   4   8  11       13.46        7.99      6.26 o
   5   8  11        1.92       -1.74      5.39 o
   6   8  11        7.67        9.56      6.43 o
   7   8  11        5.73        3.48      6.26 o
  -6   9  11       32.68       29.37      6.43 o
  -5   9  11        2.67        0.52      4.52 o
  -4   9  11       12.74       15.64      5.91 o
  -3   9  11       41.99       42.41      7.99 o
  -2   9  11        8.53        8.17      5.74 o
  -1   9  11       15.33       16.99      4.34 o
   0   9  11      113.90      117.84      7.23 o
   1   9  11       15.20       19.88      4.49 o
   2   9  11        8.55       11.50      4.16 o
   3   9  11       42.07       44.64      8.60 o
   4   9  11       12.69       15.02      4.91 o
   5   9  11        2.64        4.00      6.08 o
   6   9  11       32.70       34.06      8.69 o
  -6  10  11       10.97       10.78      5.21 o
  -5  10  11        5.31        7.65      5.04 o
  -4  10  11       18.24       28.15      7.13 o
  -3  10  11        7.51       -0.35      5.21 o
  -2  10  11        4.96        7.30      6.08 o
  -1  10  11        3.57        1.73      3.67 o
   0  10  11       26.08       18.89      4.68 o
   1  10  11        3.57        3.57      3.64 o
   2  10  11        4.97        2.90      3.68 o
   3  10  11        7.49        9.26      4.01 o
   4  10  11       18.21       19.60      5.53 o
   5  10  11        5.30        4.00      4.67 o
   6  10  11       10.99        9.21      6.60 o
  -5  11  11        0.29       -0.52      4.87 o
  -4  11  11        8.10       -0.35      5.21 o
  -3  11  11       26.81       21.90      7.65 o
  -2  11  11       21.50       22.15      5.21 o
  -1  11  11        4.93        9.28      3.50 o
   0  11  11       12.24       13.41      4.47 o
   1  11  11        4.94        5.10      3.93 o
   2  11  11       21.48       27.74      5.15 o
   3  11  11       26.79       21.21      4.95 o
   4  11  11        8.09        6.60      4.84 o
   5  11  11        0.30        4.74      4.97 o
  -4  12  11       12.87       11.30      6.60 o
  -3  12  11        4.73       10.26      4.48 o
  -2  12  11        4.80        7.54      4.79 o
  -1  12  11        1.42       -3.09      3.09 o
   0  12  11        0.91       -0.48      3.34 o
   1  12  11        1.41       -0.02      4.04 o
   2  12  11        4.81        3.74      4.19 o
   3  12  11        4.73        2.74      4.95 o
   4  12  11       12.88       14.86      5.65 o
  -2  13  11        5.23        7.64      5.10 o
  -1  13  11        5.93        8.30      5.28 o
   0  13  11        1.61        4.17      3.79 o
   1  13  11        5.90        7.85      4.76 o
   2  13  11        5.23        8.18      4.73 o
   0   0  12     1145.15     1197.04     23.20 o
   1   0  12        2.13        4.30      2.77 o
   2   0  12       35.98       34.17      4.38 o
   3   0  12        2.70        3.09      3.83 o
   4   0  12        0.21        0.89      3.86 o
   5   0  12      140.02      132.52      8.84 o
   6   0  12       28.17       34.08      6.16 o
   7   0  12        2.80        3.45      4.28 o
   8   0  12        2.47        5.71      4.87 o
  -8   1  12        0.19       -0.56      4.09 o
  -7   1  12        5.98        4.09      4.47 o
  -6   1  12        0.12        0.48      3.92 o
  -5   1  12       34.68       30.61      5.72 o
  -4   1  12      189.44      175.53      9.27 o
  -3   1  12       77.65       85.43      7.22 o
  -2   1  12      200.03      197.24      9.02 o
  -1   1  12      198.46      192.50      7.32 o
   0   1  12      159.37      157.17      5.73 o
   1   1  12      198.29      204.44      9.00 o
   2   1  12      200.27      217.04     11.39 o
   3   1  12       77.53       81.10      7.27 o
   4   1  12      189.16      177.36      9.56 o
   5   1  12       34.65       27.10      5.49 o
   6   1  12        0.12        4.18      4.28 o
   7   1  12        5.98        6.13      4.60 o
   8   1  12        0.19       -0.71      4.21 o
  -8   2  12        5.02        5.53      5.39 o
  -7   2  12        1.60        0.61      4.40 o
  -6   2  12       22.92       23.56      5.43 o
  -5   2  12       38.72       39.57      5.97 o
  -4   2  12      103.17       95.86      7.76 o
  -3   2  12      381.89      389.36     12.54 o
  -2   2  12        0.17        0.10      3.34 o
  -1   2  12       74.17       77.47      6.66 o
   0   2  12      342.41      364.37     11.14 o
   1   2  12       74.33       73.91      4.86 o
   2   2  12        0.18        0.92      2.80 o
   3   2  12      382.32      389.39     19.81 o
   4   2  12      103.04      100.55      8.69 o
   5   2  12       38.69       42.23      6.32 o
   6   2  12       22.97       24.95      5.65 o
   7   2  12        1.61        3.29      4.53 o
   8   2  12        5.04        8.69      5.02 o
  -8   3  12        1.01        0.96      4.39 o
  -7   3  12        9.20       12.78      6.60 o
  -6   3  12        6.20        2.97      4.18 o
  -5   3  12      112.49      110.89      8.13 o
  -4   3  12       22.12       18.07      5.01 o
  -3   3  12      391.30      367.22     16.34 o
  -2   3  12      252.98      250.78     13.56 o
  -1   3  12      324.27      328.53     13.30 o
   0   3  12       16.17       17.93      3.10 o
   1   3  12      324.23      317.58     10.18 o
   2   3  12      252.80      258.76      8.82 o
   3   3  12      391.38      372.35     12.96 o
   4   3  12       22.10       25.86      5.49 o
   5   3  12      112.45      114.11      8.86 o
   6   3  12        6.20        5.28      4.47 o
   7   3  12        9.20        8.25      4.97 o
   8   3  12        1.01        0.19      4.95 o
  -8   4  12        2.26       -1.74      5.04 o
  -7   4  12       13.86       15.99      5.91 o
  -6   4  12        4.62        3.65      4.69 o
  -5   4  12        4.08        2.09      4.87 o
  -4   4  12      214.62      201.08     12.51 o
  -3   4  12        8.58       14.25      5.91 o
  -2   4  12      233.10      222.28     13.21 o
  -1   4  12      116.16      114.11      7.92 o
   0   4  12      168.90      188.50      7.56 o
   1   4  12      116.11      105.21      5.42 o
   2   4  12      233.21      236.45     11.04 o
   3   4  12        8.55        5.61      4.30 o
   4   4  12      214.65      223.68     12.60 o
   5   4  12        4.05        4.10      4.40 o
   6   4  12        4.59       11.09      4.91 o
   7   4  12       13.84       13.48      5.42 o
   8   4  12        2.26        6.65      5.03 o
  -8   5  12        7.18       10.95      5.91 o
  -7   5  12        7.51        7.82      5.56 o
  -6   5  12        1.51        0.35      4.34 o
  -5   5  12       15.66       17.21      5.74 o
  -4   5  12       45.91       42.75      7.65 o
  -3   5  12       27.45       21.90      6.26 o
  -2   5  12       63.90       54.05      8.69 o
  -1   5  12       28.12       34.03      4.53 o
   0   5  12      304.59      318.63      9.53 o
   1   5  12       28.09       31.80      4.57 o
   2   5  12       63.86       62.53      5.29 o
   3   5  12       27.39       28.23      4.76 o
   4   5  12       45.91       43.78      6.58 o
   5   5  12       15.63       12.70      5.14 o
   6   5  12        1.52        0.49      4.69 o
   7   5  12        7.50        9.05      5.14 o
   8   5  12        7.18        6.23      5.18 o
  -7   6  12        4.31        2.95      4.69 o
  -6   6  12       10.34       13.73      5.74 o
  -5   6  12        0.10       -2.26      4.00 o
  -4   6  12        3.13        2.95      4.87 o
  -3   6  12       23.02       14.25      6.08 o
  -2   6  12      274.95      287.62     15.29 o
  -1   6  12       48.91       49.65      5.35 o
   0   6  12       54.29       61.11      5.68 o
   1   6  12       48.89       49.09      5.48 o
   2   6  12      275.17      261.63     17.63 o
   3   6  12       23.00       22.89      5.71 o
   4   6  12        3.13        2.61      5.91 o
   5   6  12        0.10        6.30      4.63 o
   6   6  12       10.34       10.54      5.65 o
   7   6  12        4.30       -0.19      4.64 o
  -7   7  12        5.31        2.26      4.69 o
  -6   7  12        5.32        2.95      4.69 o
  -5   7  12       47.70       46.05      7.82 o
  -4   7  12        9.56        7.65      4.87 o
  -3   7  12       68.88       64.13      8.86 o
  -2   7  12       15.86       19.46      6.60 o
  -1   7  12      198.56      201.89     10.62 o
   0   7  12      250.27      234.67     11.54 o
   1   7  12      198.57      189.04      8.39 o
   2   7  12       15.82       16.12      4.22 o
   3   7  12       68.90       58.37      5.96 o
   4   7  12        9.58        9.56      6.43 o
   5   7  12       47.67       48.66      9.56 o
   6   7  12        5.33        0.52      6.08 o
   7   7  12        5.34        4.52      6.43 o
  -7   8  12        3.05        5.39      4.87 o
  -6   8  12        1.16       -0.52      4.52 o
  -5   8  12       11.54       17.55      6.08 o
  -4   8  12       12.47        8.69      5.56 o
  -3   8  12        2.88        5.91      5.56 o
  -2   8  12       10.75        8.34      5.91 o
  -1   8  12       26.53       28.16      4.79 o
   0   8  12       37.40       39.28      5.36 o
   1   8  12       26.47       33.34      4.95 o
   2   8  12       10.69       10.03      4.10 o
   3   8  12        2.87        2.94      3.55 o
   4   8  12       12.46        8.62      4.66 o
   5   8  12       11.57        8.52      6.43 o
   6   8  12        1.16       -0.17      5.74 o
   7   8  12        3.04       -1.56      6.08 o
  -6   9  12       19.47       18.60      6.08 o
  -5   9  12        9.68        7.30      5.39 o
  -4   9  12        5.76        5.74      5.39 o
  -3   9  12       18.21       18.07      6.60 o
  -2   9  12       52.89       53.88      9.38 o
  -1   9  12      132.75      138.86      8.52 o
   0   9  12       24.31       25.23      4.87 o
   1   9  12      132.66      152.40      8.26 o
   2   9  12       52.82       56.98      6.21 o
   3   9  12       18.24       14.35      6.58 o
   4   9  12        5.76        7.50      6.17 o
   5   9  12        9.67        5.56      6.26 o
   6   9  12       19.47       21.72      8.17 o
  -5  10  12        1.38        0.87      5.04 o
  -4  10  12        3.35        6.43      5.74 o
  -3  10  12       10.98       13.21      6.26 o
  -2  10  12        2.37        8.34      6.43 o
  -1  10  12        1.49        4.44      4.75 o
   0  10  12        0.27        2.19      3.76 o
   1  10  12        1.49       -1.48      3.50 o
   2  10  12        2.32        3.47      3.88 o
   3  10  12       11.03       11.23      5.22 o
   4  10  12        3.38        7.79      4.95 o
   5  10  12        1.39        4.73      4.65 o
  -4  11  12       24.88       15.29      6.78 o
  -3  11  12        1.22       -1.74      5.91 o
  -2  11  12        3.44        6.60      6.60 o
  -1  11  12        4.58       -5.21      5.21 o
   0  11  12        4.84        9.22      4.50 o
   1  11  12        4.56        4.04      4.08 o
   2  11  12        3.44        2.38      4.03 o
   3  11  12        1.23       -1.52      4.54 o
   4  11  12       24.84       15.47      5.65 o
  -3  12  12        5.46        6.26      6.95 o
  -2  12  12        7.90       13.21      7.65 o
  -1  12  12        1.72       -4.00      6.43 o
   0  12  12        7.34        7.61      4.55 o
   1  12  12        1.73        1.86      4.08 o
   2  12  12        7.92        4.91      4.46 o
   3  12  12        5.47        4.53      5.21 o
  -1  13  12        0.00        3.65      7.47 o
   0  13  12       13.91       16.51      5.25 o
   1  13  12        0.00       -1.72      4.29 o
   1   0  13       13.11       12.12      3.39 o
   2   0  13       87.98       93.61      7.77 o
   3   0  13      199.17      212.39     14.34 o
   4   0  13       48.74       47.70      6.53 o
   5   0  13        7.88        7.02      4.50 o
   6   0  13       31.01       25.93      5.88 o
   7   0  13        3.23        3.03      4.38 o
   8   0  13        6.71        7.78      5.16 o
  -8   1  13        5.32        6.30      5.07 o
  -7   1  13        0.47       -2.93      4.13 o
  -6   1  13        7.69        9.09      5.91 o
  -5   1  13        0.46        0.50      3.92 o
  -4   1  13       89.37       87.11      7.77 o
  -3   1  13      183.01      169.86     13.30 o
  -2   1  13      250.75      242.81     10.67 o
  -1   1  13       10.25       11.64      3.93 o
   0   1  13      110.78      114.55      7.80 o
   1   1  13       10.24       11.76      3.08 o
   2   1  13      250.53      244.79     10.71 o
   3   1  13      183.12      186.86     10.00 o
   4   1  13       89.24       80.02      7.96 o
   5   1  13        0.46        4.40      4.34 o
   6   1  13        7.69        8.04      5.65 o
   7   1  13        0.49        2.61      4.50 o
   8   1  13        5.32        6.87      5.28 o
  -8   2  13        5.53        5.91      5.07 o
  -7   2  13        3.51        3.07      5.13 o
  -6   2  13       17.13       13.02      4.87 o
  -5   2  13        8.51        8.21      4.53 o
  -4   2  13       19.17       21.45      5.09 o
  -3   2  13       79.07       78.21      9.56 o
  -2   2  13      173.59      163.02     12.51 o
  -1   2  13      107.17      114.18     10.95 o
   0   2  13       54.50       63.55      5.51 o
   1   2  13      107.31      101.11      5.45 o
   2   2  13      173.68      170.75      7.99 o
   3   2  13       79.05       71.04      7.49 o
   4   2  13       19.21       26.04      5.65 o
   5   2  13        8.51        1.88      4.52 o
   6   2  13       17.16       18.96      5.44 o
   7   2  13        3.51        5.70      4.79 o
   8   2  13        5.54        3.22      4.98 o
  -8   3  13        0.65       -4.34      4.87 o
  -7   3  13       10.28       18.07      6.78 o
  -6   3  13        5.37        0.87      4.87 o
  -5   3  13        5.22        2.43      5.04 o
  -4   3  13       20.29       14.42      5.91 o
  -3   3  13       89.90       82.20     10.08 o
  -2   3  13      155.45      158.50     12.69 o
  -1   3  13      378.54      362.36     17.21 o
   0   3  13        0.01       -0.84      3.01 o
   1   3  13      378.41      368.68     11.17 o
   2   3  13      155.49      160.66      7.86 o
   3   3  13       89.85       91.70      8.07 o
   4   3  13       20.30       20.25      5.34 o
   5   3  13        5.23        2.77      4.23 o
   6   3  13        5.36        3.66      4.38 o
   7   3  13       10.28        8.05      5.16 o
   8   3  13        0.64       -0.22      4.67 o
  -8   4  13        2.46        5.39      5.91 o
  -7   4  13        0.28        0.17      4.69 o
  -6   4  13        9.99        6.43      5.56 o
  -5   4  13       16.27       11.64      5.91 o
  -4   4  13       62.86       48.66      8.52 o
  -3   4  13      116.56      100.80     10.43 o
  -2   4  13      879.24      902.15     25.72 o
  -1   4  13        3.31        3.13      5.39 o
   0   4  13       10.72        6.87      3.64 o
   1   4  13        3.29        1.26      3.29 o
   2   4  13      879.42      912.24     28.30 o
   3   4  13      116.65      107.33     10.78 o
   4   4  13       62.79       67.50      7.73 o
   5   4  13       16.24       19.29      5.53 o
   6   4  13       10.00        4.90      4.79 o
   7   4  13        0.28        1.14      4.47 o
   8   4  13        2.46        2.41      4.95 o
  -7   5  13        7.68        9.04      5.91 o
  -6   5  13       15.85       21.72      6.43 o
  -5   5  13       29.08       27.63      6.95 o
  -4   5  13       45.84       49.53      8.34 o
  -3   5  13       19.14       13.56      6.08 o
  -2   5  13      161.64      191.52     13.56 o
  -1   5  13      109.74      101.67     10.95 o
   0   5  13       42.78       45.75      5.32 o
   1   5  13      109.86      109.26      6.85 o
   2   5  13      161.74      165.63      8.36 o
   3   5  13       19.11        9.92      4.84 o
   4   5  13       45.79       46.48     16.42 o
   5   5  13       29.11       24.77      5.93 o
   6   5  13       15.87       16.68      5.47 o
   7   5  13        7.68        9.36      5.51 o
  -7   6  13        3.85        9.91      5.56 o
  -6   6  13       22.58       22.42      6.43 o
  -5   6  13       33.91       27.46      6.95 o
  -4   6  13       19.15       11.82      5.74 o
  -3   6  13        6.96       12.17      6.08 o
  -2   6  13       41.76       40.67      8.34 o
  -1   6  13      101.52      119.22     11.47 o
   0   6  13     1085.17     1069.33     18.60 o
   1   6  13      101.45       98.51      6.71 o
   2   6  13       41.80       40.29      5.39 o
   3   6  13        7.01        4.87      6.60 o
   4   6  13       19.15       18.77      7.47 o
   5   6  13       33.92       31.28      8.52 o
   6   6  13       22.54        8.34      7.13 o
   7   6  13        3.85        8.10      5.39 o
  -7   7  13        1.03        5.91      5.21 o
  -6   7  13        0.78        1.22      5.04 o
  -5   7  13        3.17       -1.22      4.69 o
  -4   7  13       10.26       11.99      6.08 o
  -3   7  13        6.83        2.09      5.21 o
  -2   7  13       12.70        5.39      5.56 o
  -1   7  13       33.26       42.58      8.69 o
   0   7  13      155.50      174.21     10.05 o
   1   7  13       33.22       38.53      5.39 o
   2   7  13       12.64        7.83      4.00 o
   3   7  13        6.77        1.75      4.16 o
   4   7  13       10.29       13.73      6.95 o
   5   7  13        3.18        0.52      5.74 o
   6   7  13        0.79       -1.22      5.39 o
   7   7  13        1.02        7.99      7.13 o
  -6   8  13        0.08        0.70      5.04 o
  -5   8  13        1.69        4.00      5.04 o
  -4   8  13        2.92        1.56      5.04 o
  -3   8  13        5.70        5.04      5.91 o
  -2   8  13        6.82        5.91      5.91 o
  -1   8  13       55.23       60.13     10.25 o
   0   8  13        4.62        3.63      3.76 o
   1   8  13       55.25       55.02      6.17 o
   2   8  13        6.77        2.95      3.75 o
   3   8  13        5.73        3.12      4.60 o
   4   8  13        2.92        5.30      4.55 o
   5   8  13        1.70        3.30      6.08 o
   6   8  13        0.08       -1.22      6.08 o
  -6   9  13        9.49       11.99      5.91 o
  -5   9  13        4.52        4.34      5.21 o
  -4   9  13        2.00        2.78      5.39 o
  -3   9  13        1.25        0.52      5.21 o
  -2   9  13        6.39       12.17      6.60 o
  -1   9  13       49.51       51.27     10.08 o
   0   9  13        0.80        0.81      3.74 o
   1   9  13       49.45       56.04      6.35 o
   2   9  13        6.43       10.97      4.34 o
   3   9  13        1.27        2.17      4.45 o
   4   9  13        1.99        5.33      4.73 o
   5   9  13        4.50       10.97      5.22 o
   6   9  13        9.49        5.91      6.95 o
  -5  10  13        1.15        1.04      5.21 o
  -4  10  13        3.29        7.13      6.08 o
  -3  10  13        6.30        6.78      6.08 o
  -2  10  13        1.59        2.61      6.26 o
  -1  10  13        3.72       -5.04      5.56 o
   0  10  13        3.31        5.32      4.17 o
   1  10  13        3.70        3.52      4.05 o
   2  10  13        1.60       -0.41      4.00 o
   3  10  13        6.28        4.50      5.16 o
   4  10  13        3.29        2.78      5.04 o
   5  10  13        1.14        0.00      4.55 o
  -4  11  13       13.34       26.07      7.82 o
  -3  11  13        2.04        3.30      6.43 o
  -2  11  13       14.12       11.64      7.65 o
  -1  11  13        4.03        3.30      7.30 o
   0  11  13       10.31       10.83      4.60 o
   1  11  13        4.04        3.38      4.27 o
   2  11  13       14.11        8.78      4.63 o
   3  11  13        2.03        0.01      4.63 o
   4  11  13       13.33       14.13      5.84 o
  -2  12  13        1.18        0.17      6.78 o
  -1  12  13        2.49        9.56      7.99 o
   0  12  13        0.11        1.56      4.36 o
   1  12  13        2.49        4.34      4.53 o
   2  12  13        1.18       -1.87      4.28 o
   0   0  14      244.46      264.86     16.16 o
   1   0  14      352.17      357.70     12.84 o
   2   0  14       60.86       60.13     10.08 o
   3   0  14        7.35        9.85      4.48 o
   4   0  14      269.60      245.91     11.78 o
   5   0  14       87.66       91.43      8.52 o
   6   0  14        1.84       -3.75      4.30 o
   7   0  14        5.05        3.66      4.62 o
   8   0  14        0.83       -1.12      4.72 o
  -8   1  14        1.37        0.35      4.89 o
  -7   1  14        0.78        3.36      4.55 o
  -6   1  14       25.35       25.40      6.04 o
  -5   1  14       33.80       36.56      6.58 o
  -4   1  14       17.09       16.52      5.18 o
  -3   1  14       62.62       71.08     10.25 o
  -2   1  14      208.44      212.03     14.08 o
  -1   1  14       12.09       15.29      6.26 o
   0   1  14      346.54      354.32     12.90 o
   1   1  14       12.09       15.38      4.92 o
   2   1  14      208.42      206.36     10.56 o
   3   1  14       62.75       69.31      7.80 o
   4   1  14       17.05       11.63      5.02 o
   5   1  14       33.85       41.97      7.65 o
   6   1  14       25.29       23.04      5.94 o
   7   1  14        0.79        0.30      4.65 o
   8   1  14        1.38        2.28      5.03 o
  -8   2  14        2.57       -2.09      5.74 o
  -7   2  14        7.02        8.34      6.60 o
  -6   2  14       13.54       15.82      7.13 o
  -5   2  14      130.29      128.61     11.82 o
  -4   2  14       18.26       14.08      6.43 o
  -3   2  14      244.27      250.61     15.12 o
  -2   2  14       70.54       70.56     10.25 o
  -1   2  14      176.57      180.74     13.73 o
   0   2  14       71.37       82.46      7.86 o
   1   2  14      176.57      173.14      6.97 o
   2   2  14       70.52       74.58      7.98 o
   3   2  14      244.17      240.48     11.67 o
   4   2  14       18.29       13.57      5.10 o
   5   2  14      130.34      127.26      9.46 o
   6   2  14       13.54       16.92      5.47 o
   7   2  14        7.01       12.94      5.59 o
   8   2  14        2.56       -0.78      4.85 o
  -7   3  14        5.77        2.78      5.74 o
  -6   3  14        5.72        6.95      5.74 o
  -5   3  14       30.52       31.11      7.65 o
  -4   3  14        3.06        0.35      5.04 o
  -3   3  14       32.54       43.45      8.69 o
  -2   3  14       25.96       32.15      7.82 o
  -1   3  14      118.02      114.53     11.64 o
   0   3  14       26.02       26.07      7.82 o
   1   3  14      117.98      119.42      6.16 o
   2   3  14       25.88       26.36      4.77 o
   3   3  14       32.43       34.76      6.20 o
   4   3  14        3.07        6.75      4.85 o
   5   3  14       30.48       40.84      7.91 o
   6   3  14        5.74        8.45      5.47 o
   7   3  14        5.75        7.44      5.32 o
  -7   4  14        3.37        3.13      5.39 o
  -6   4  14        3.40        3.30      5.39 o
  -5   4  14       11.70       14.25      6.26 o
  -4   4  14       67.49       58.57      9.38 o
  -3   4  14       48.63       50.05      8.86 o
  -2   4  14      106.68      105.84     10.95 o
  -1   4  14      168.58      153.98     12.86 o
   0   4  14       96.98      109.14     11.82 o
   1   4  14      168.78      150.18      7.86 o
   2   4  14      106.57      105.61      6.16 o
   3   4  14       48.74       58.01      7.43 o
   4   4  14       67.67       65.40      8.17 o
   5   4  14       11.69        5.64      4.98 o
   6   4  14        3.38        4.16      4.91 o
   7   4  14        3.38        1.03      4.91 o
  -7   5  14        0.43        7.65      5.74 o
  -6   5  14       11.30        6.43      5.91 o
  -5   5  14       10.43       10.78      6.43 o
  -4   5  14       19.69       16.16      6.43 o
  -3   5  14       50.13       56.48      9.21 o
  -2   5  14       33.28       32.67      7.99 o
  -1   5  14       19.20       14.25      6.43 o
   0   5  14        9.80        9.21      6.60 o
   1   5  14       19.17       16.26      4.41 o
   2   5  14       33.27       25.97      4.91 o
   3   5  14       50.10       50.23     10.25 o
   4   5  14       19.69       24.09      7.30 o
   5   5  14       10.43       15.34      5.51 o
   6   5  14       11.33       16.81      5.88 o
   7   5  14        0.43        0.73      5.00 o
  -7   6  14       11.50        9.73      6.26 o
  -6   6  14        2.51        1.04      5.04 o
  -5   6  14        0.36       -0.35      5.21 o
  -4   6  14       11.28        7.65      5.74 o
  -3   6  14       62.59       58.74      9.56 o
  -2   6  14       51.94       46.05      8.86 o
  -1   6  14       34.86       27.11      8.17 o
   0   6  14        8.91        7.77      3.93 o
   1   6  14       34.83       36.09      5.38 o
   2   6  14       51.85       57.24      6.18 o
   3   6  14       62.61       59.41      7.49 o
   4   6  14       11.26       13.56      7.47 o
   5   6  14        0.36        2.26      6.26 o
   6   6  14        2.51        1.91      6.43 o
   7   6  14       11.52       11.30      7.99 o
  -6   7  14       16.82       13.03      6.43 o
  -5   7  14        0.74        6.26      5.39 o
  -4   7  14       23.06       17.73      6.95 o
  -3   7  14        1.75        3.30      5.74 o
  -2   7  14       21.27       19.12      7.13 o
  -1   7  14       11.18       13.56      7.13 o
   0   7  14        4.30        2.78      3.80 o
   1   7  14       11.19       10.01      4.19 o
   2   7  14       21.28       24.03      4.85 o
   3   7  14        1.75       -0.62      4.23 o
   4   7  14       23.11       19.81      7.99 o
   5   7  14        0.74       -1.04      5.91 o
   6   7  14       16.77        4.34      6.95 o
  -6   8  14        8.64        2.09      5.39 o
  -5   8  14        5.59        2.61      5.56 o
  -4   8  14        1.39        2.78      5.56 o
  -3   8  14        4.85        5.74      5.91 o
  -2   8  14        4.93        7.82      6.08 o
  -1   8  14      158.99      159.54     14.08 o
   0   8  14        6.13        4.63      3.83 o
   1   8  14      159.09      157.19      8.71 o
   2   8  14        4.94        4.19      4.07 o
   3   8  14        4.82        7.99      4.87 o
   4   8  14        1.39        3.44      4.47 o
   5   8  14        5.59        3.13      6.95 o
   6   8  14        8.64       11.64      7.82 o
  -5   9  14        7.18        9.56      5.91 o
  -4   9  14        1.82       -4.00      4.87 o
  -3   9  14        2.88        5.56      5.91 o
  -2   9  14        0.09       -5.21      5.21 o
  -1   9  14        6.71       -5.39      5.39 o
   0   9  14        0.16        2.58      4.01 o
   1   9  14        6.70        5.28      4.20 o
   2   9  14        0.09        3.90      4.10 o
   3   9  14        2.89        0.60      4.63 o
   4   9  14        1.82       -2.41      4.58 o
   5   9  14        7.17        9.29      5.44 o
  -4  10  14       16.36       11.82      6.95 o
  -3  10  14       18.07       15.12      7.30 o
  -2  10  14       17.35       13.56      7.47 o
  -1  10  14       12.90       13.03      7.99 o
   0  10  14       32.43       49.01     10.95 o
   1  10  14       12.91       10.79      4.64 o
   2  10  14       17.32       18.23      5.21 o
   3  10  14       18.05       22.02      6.18 o
   4  10  14       16.34       14.95      5.86 o
  -3  11  14        8.26        5.21      6.60 o
  -2  11  14        2.29        5.74      6.60 o
  -1  11  14       14.45       29.37      9.56 o
   0  11  14        0.00        3.82      7.47 o
   1  11  14       14.48       21.77      5.65 o
   2  11  14        2.27        6.03      4.56 o
   3  11  14        8.26        4.22      5.51 o
  -1  12  14        7.91       12.17      8.52 o
   0  12  14        0.04        4.00      8.17 o
   1  12  14        7.92        7.22      5.09 o
   1   0  15      429.06      466.80     21.38 o
   2   0  15       39.52       32.67      8.52 o
   3   0  15       20.71       31.11      8.52 o
   4   0  15       54.30       46.01      7.14 o
   5   0  15        6.40        3.10      4.72 o
   6   0  15       17.33        6.93      5.13 o
   7   0  15       17.79       18.66      6.16 o
  -7   1  15        2.02        2.26      5.09 o
  -6   1  15        8.67        5.91      6.43 o
  -5   1  15       28.28       37.37      8.86 o
  -4   1  15       77.51       84.46     11.64 o
  -3   1  15       71.36       60.31     10.25 o
  -2   1  15        4.91        9.21      6.43 o
  -1   1  15       38.38       47.45      9.73 o
   0   1  15       17.29       12.46      4.97 o
   1   1  15       38.44       53.02      6.94 o
   2   1  15        4.88        7.47      6.60 o
   3   1  15       71.41       74.21      8.36 o
   4   1  15       77.48       96.33      8.93 o
   5   1  15       28.33       33.49      6.64 o
   6   1  15        8.69       10.77      7.73 o
   7   1  15        1.99       -3.20      4.28 o
  -7   2  15        6.64       10.78      6.78 o
  -6   2  15       28.88       34.24      8.52 o
  -5   2  15       19.37       21.03      7.47 o
  -4   2  15        0.33       -2.95      5.04 o
  -3   2  15      236.05      216.72     15.29 o
  -2   2  15       90.56       75.95     11.12 o
  -1   2  15      162.51      157.98     13.73 o
   0   2  15      138.50      136.43     13.56 o
   1   2  15      162.52      171.67     11.38 o
   2   2  15       90.43       85.20      8.78 o
   3   2  15      236.27      233.66     11.74 o
   4   2  15        0.33        2.16      4.58 o
   5   2  15       19.45       22.16      6.09 o
   6   2  15       28.87       29.33      6.64 o
   7   2  15        6.63        3.07      5.16 o
  -7   3  15        3.37        5.74      6.26 o
  -6   3  15       12.21        7.99      6.08 o
  -5   3  15       31.89       31.46      7.99 o
  -4   3  15        2.13        2.95      5.91 o
  -3   3  15       13.60       17.55      7.30 o
  -2   3  15        9.76       18.60      6.95 o
  -1   3  15        7.75        5.04      6.08 o
   0   3  15        5.35        5.39      6.43 o
   1   3  15        7.79        6.43      6.60 o
   2   3  15        9.73       13.53      4.22 o
   3   3  15       13.61       18.11      5.60 o
   4   3  15        2.15       -0.07      4.47 o
   5   3  15       31.91       39.63      7.11 o
   6   3  15       12.24       13.55      5.58 o
   7   3  15        3.37        6.49      5.34 o
  -7   4  15        0.47       -3.13      5.74 o
  -6   4  15       16.84        7.99      6.43 o
  -5   4  15       20.97       15.64      6.60 o
  -4   4  15       72.05       60.31     10.08 o
  -3   4  15       13.26       17.03      6.78 o
  -2   4  15       32.88       35.80      8.34 o
  -1   4  15      101.60       90.20     11.12 o
   0   4  15        7.57        6.26      6.43 o
   1   4  15      101.78      111.75     12.86 o
   2   4  15       33.00       27.59      6.23 o
   3   4  15       13.20       13.30      5.28 o
   4   4  15       71.98       74.86      8.77 o
   5   4  15       21.00       18.68      5.71 o
   6   4  15       16.86       18.34      6.02 o
   7   4  15        0.48        3.69      5.30 o
  -7   5  15        6.95       10.25      6.60 o
  -6   5  15        2.66        8.69      6.43 o
  -5   5  15        2.96       -0.17      5.39 o
  -4   5  15       10.50        8.69      6.26 o
  -3   5  15        1.91        4.34      5.74 o
  -2   5  15       17.50       19.29      7.47 o
  -1   5  15       33.29       36.84      8.69 o
   0   5  15      172.40      182.48     14.77 o
   1   5  15       33.28       40.61      5.59 o
   2   5  15       17.45       16.70      4.61 o
   3   5  15        1.89        5.04      4.79 o
   4   5  15       10.50       12.86      7.47 o
   5   5  15        2.98        6.78      7.30 o
   6   5  15        2.65        1.31      4.97 o
   7   5  15        6.94        8.04      5.69 o
  -6   6  15        5.42        4.34      5.56 o
  -5   6  15        2.87        3.82      5.91 o
  -4   6  15        0.91        0.52      5.21 o
  -3   6  15       16.05        8.86      6.43 o
  -2   6  15       37.05       31.28      8.34 o
  -1   6  15        2.39        5.21      6.08 o
   0   6  15        0.00        0.17      6.08 o
   1   6  15        2.39        3.58      3.71 o
   2   6  15       37.09       42.05      9.75 o
   3   6  15       16.01       10.81      5.39 o
   4   6  15        0.90        6.26      6.78 o
   5   6  15        2.88       -3.30      5.91 o
   6   6  15        5.40        6.95      7.47 o
  -6   7  15       12.10       18.25      6.78 o
  -5   7  15        7.83       14.08      6.78 o
  -4   7  15       15.87       12.34      6.60 o
  -3   7  15        1.86        2.43      6.08 o
  -2   7  15       24.52       27.63      7.99 o
  -1   7  15        6.48        8.86      6.78 o
   0   7  15        3.30       13.38      6.95 o
   1   7  15        6.52        7.72      4.18 o
   2   7  15       24.54       22.90      5.09 o
   3   7  15        1.85        2.63      4.87 o
   4   7  15       15.83        9.60      5.34 o
   5   7  15        7.82        7.99      7.30 o
   6   7  15       12.09       13.21      8.52 o
  -5   8  15        3.40        2.09      5.74 o
  -4   8  15        1.38        2.43      6.08 o
  -3   8  15        1.27        5.04      6.08 o
  -2   8  15       17.11       22.59      7.82 o
  -1   8  15       40.36       41.36      9.56 o
   0   8  15       89.29       74.73     12.34 o
   1   8  15       40.30       50.43      6.34 o
   2   8  15       17.08       21.42      5.24 o
   3   8  15        1.28        2.15      4.73 o
   4   8  15        1.39        0.05      4.84 o
   5   8  15        3.38        1.16      4.71 o
  -4   9  15        1.09        0.70      6.08 o
  -3   9  15       17.77       17.03      7.47 o
  -2   9  15        6.25        7.99      6.95 o
  -1   9  15       13.23       14.08      7.82 o
   0   9  15        4.75       12.17      7.99 o
   1   9  15       13.27       12.82      4.76 o
   2   9  15        6.23        7.96      4.66 o
   3   9  15       17.72       20.60      6.36 o
   4   9  15        1.09        1.63      5.14 o
  -3  10  15       31.03       36.84      9.21 o
  -2  10  15       14.92       15.64      7.82 o
  -1  10  15        4.98        8.69      6.95 o
   0  10  15        0.13        2.61      7.13 o
   1  10  15        4.99        6.54      4.68 o
   2  10  15       14.92       12.22      5.07 o
   3  10  15       31.02       30.04      7.05 o
  -2  11  15        2.21        4.52      6.95 o
  -1  11  15        3.78        4.52      7.13 o
   0  11  15        5.83       -0.17      7.65 o
   1  11  15        3.78        3.97      4.75 o
   2  11  15        2.22       -0.62      4.35 o
   0   0  16      127.96      125.48     13.56 o
   1   0  16      131.97      119.92     12.51 o
   2   0  16      211.03      200.38     15.64 o
   3   0  16       17.07       27.81      8.86 o
   4   0  16       16.40       16.86      7.82 o
   5   0  16       21.60       31.63      8.86 o
   6   0  16        5.30        1.91      6.60 o
   7   0  16        1.72       -1.39      4.91 o
  -7   1  16        5.83       11.12      7.47 o
  -6   1  16       13.34       11.82      7.13 o
  -5   1  16       16.39        2.61      6.60 o
  -4   1  16       19.26       15.99      7.30 o
  -3   1  16        5.18        4.87      6.26 o
  -2   1  16       45.48       47.10      9.91 o
  -1   1  16       81.33       83.42     12.34 o
   0   1  16       38.00       37.19      9.73 o
   1   1  16       81.17       89.68     12.86 o
   2   1  16       45.40       49.53     10.25 o
   3   1  16        5.15        4.00      6.60 o
   4   1  16       19.27       23.46      8.52 o
   5   1  16       16.42       15.40      5.63 o
   6   1  16       13.37       22.56      6.45 o
   7   1  16        5.85        3.55      5.25 o
  -7   2  16        3.12        4.17      6.78 o
  -6   2  16        6.39        7.82      6.78 o
  -5   2  16       14.12        2.09      5.74 o
  -4   2  16       15.74       20.68      7.99 o
  -3   2  16       36.66       32.33      8.52 o
  -2   2  16       20.67       19.46      7.82 o
  -1   2  16       16.51       17.03      7.30 o
   0   2  16      337.88      342.37     19.64 o
   1   2  16       16.53       22.77      8.34 o
   2   2  16       20.63       16.34      7.47 o
   3   2  16       36.82       35.45      9.38 o
   4   2  16       15.73       22.61      6.14 o
   5   2  16       14.06       11.31      5.65 o
   6   2  16        6.38        9.48      5.47 o
   7   2  16        3.11        3.53      5.34 o
  -7   3  16        2.59        3.30      6.60 o
  -6   3  16        0.90        4.17      6.43 o
  -5   3  16       10.75       13.73      7.13 o
  -4   3  16        0.24       -4.00      5.21 o
  -3   3  16       25.89       24.68      7.82 o
  -2   3  16       26.10       16.68      7.30 o
  -1   3  16        8.95        6.26      5.91 o
   0   3  16        0.17       -0.35      5.91 o
   1   3  16        8.93        9.21      7.13 o
   3   3  16       25.87       22.21      6.20 o
   4   3  16        0.24        2.24      4.77 o
   5   3  16       10.81       14.24      5.77 o
   6   3  16        0.90        1.03      4.85 o
   7   3  16        2.59       10.41      6.07 o
  -6   4  16        0.54       -0.17      5.74 o
  -5   4  16        1.73        0.17      5.74 o
  -4   4  16        1.19        0.52      5.56 o
  -3   4  16        2.61        5.21      5.91 o
  -2   4  16       32.41       38.23      9.04 o
  -1   4  16        4.24        1.04      5.56 o
   0   4  16        4.00        8.34      6.78 o
   1   4  16        4.23       11.82      7.30 o
   2   4  16       32.48       24.33      8.52 o
   3   4  16        2.60       -5.56      6.08 o
   4   4  16        1.18       -3.75      4.54 o
   5   4  16        1.73        4.95      5.16 o
   6   4  16        0.54        3.22      5.04 o
  -6   5  16        0.40        2.78      6.26 o
  -5   5  16       15.90       11.64      7.13 o
  -4   5  16        0.87       -2.95      5.21 o
  -3   5  16       26.77       24.68      7.99 o
  -2   5  16        0.33        1.39      5.74 o
  -1   5  16        5.47        7.82      6.60 o
   0   5  16       12.89        9.38      7.13 o
   1   5  16        5.49        6.43      6.78 o
   2   5  16        0.33        0.56      4.65 o
   3   5  16       26.75       30.82      6.62 o
   4   5  16        0.86       -5.21      5.91 o
   5   5  16       15.89       16.86      8.52 o
   6   5  16        0.39        8.52      7.82 o
  -6   6  16        2.29       -2.61      5.74 o
  -5   6  16        5.65        3.65      5.74 o
  -4   6  16        7.01       13.56      6.95 o
  -3   6  16        0.10        0.52      5.74 o
  -2   6  16        6.74        8.17      6.78 o
  -1   6  16        4.35       -1.22      5.74 o
   0   6  16        3.98        6.08      6.60 o
   1   6  16        4.34        1.91      6.43 o
   2   6  16        6.72       11.25      5.53 o
   3   6  16        0.11        1.82      4.85 o
   4   6  16        7.01       13.03      7.82 o
   5   6  16        5.66       -0.35      6.78 o
   6   6  16        2.30       -3.30      6.78 o
  -5   7  16        1.52       -5.04      5.04 o
  -4   7  16        5.32        5.04      6.26 o
  -3   7  16       10.69       11.47      6.78 o
  -2   7  16        0.47       -0.17      5.91 o
  -1   7  16        3.73        0.87      5.74 o
   0   7  16        0.29       -2.95      5.56 o
   1   7  16        3.71       -2.95      6.26 o
   2   7  16        0.46       -1.49      4.66 o
   3   7  16       10.70        9.98      5.59 o
   4   7  16        5.31        8.27      5.47 o
   5   7  16        1.52        6.43      7.30 o
  -4   8  16       11.61       16.16      7.99 o
  -3   8  16        4.45        0.17      5.56 o
  -2   8  16       18.76       19.64      7.99 o
  -1   8  16        4.90       11.47      7.30 o
   0   8  16        0.06       -0.17      6.43 o
   1   8  16        4.90       12.34      8.17 o
   2   8  16       18.82       11.89      5.89 o
   3   8  16        4.48        3.41      5.40 o
   4   8  16       11.61       11.75      6.11 o
  -4   9  16        7.38        6.26      6.78 o
  -3   9  16        4.47       -0.70      6.26 o
  -2   9  16       13.42       17.03      7.82 o
  -1   9  16        0.99        2.09      6.78 o
   0   9  16        0.56        1.56      6.78 o
   1   9  16        0.99        9.73      7.82 o
   2   9  16       13.38       17.85      8.78 o
   3   9  16        4.47        8.15      5.77 o
   4   9  16        7.38        9.04      6.14 o
  -2  10  16       10.26       15.82      8.17 o
  -1  10  16        4.48        4.69      7.30 o
   0  10  16       13.99       13.56      8.34 o
   1  10  16        4.48        5.56      7.82 o
   2  10  16       10.28       14.67      6.33 o
   1   0  17        3.12        6.60      6.78 o
   2   0  17       12.05       12.17      7.30 o
   3   0  17       10.22        7.82      6.95 o
   4   0  17       40.11       42.23     10.25 o
   5   0  17        2.16        5.04      6.78 o
   6   0  17        1.94        5.39      6.78 o
  -6   1  17        0.66       -5.91      5.91 o
  -5   1  17        7.80        6.26      6.78 o
  -4   1  17        6.15        7.99      6.78 o
  -3   1  17        5.46        0.00      6.43 o
  -2   1  17        0.54        0.00      6.08 o
  -1   1  17       14.28       16.34      7.82 o
   0   1  17       58.88       75.43     12.34 o
   2   1  17        0.55        4.00      5.91 o
   3   1  17        5.42        2.78      6.26 o
   4   1  17        6.13       12.34      7.30 o
   5   1  17        7.78        9.04      7.47 o
   6   1  17        0.68        8.52      7.65 o
  -6   2  17       13.79       13.03      7.65 o
  -5   2  17        0.15       -5.04      5.04 o
  -4   2  17        5.79        0.70      5.91 o
  -3   2  17        2.78       -0.52      5.74 o
  -2   2  17       16.76       19.12      7.82 o
  -1   2  17       20.57       23.46      8.52 o
   0   2  17       16.48       17.21      7.99 o
   2   2  17       16.84       20.68      8.69 o
   3   2  17        2.81        6.78      7.13 o
   4   2  17        5.78        0.00      6.95 o
   5   2  17        0.15        1.41      5.00 o
   6   2  17       13.78       11.04      6.06 o
  -6   3  17        4.12        2.43      6.60 o
  -5   3  17        1.94       -1.74      5.74 o
  -4   3  17       11.31       13.03      7.13 o
  -3   3  17       10.14       15.64      7.30 o
  -2   3  17       17.86       23.29      8.17 o
  -1   3  17       47.56       43.45      9.91 o
   0   3  17        3.97        1.22      5.39 o
   4   3  17       11.31       18.24      7.30 o
   5   3  17        1.93        6.69      5.53 o
   6   3  17        4.12        1.52      5.44 o
  -6   4  17        1.55        1.39      6.26 o
  -5   4  17        8.30        7.47      6.78 o
  -4   4  17        4.27        9.21      6.95 o
  -3   4  17        3.02        0.17      6.08 o
  -2   4  17        6.07       10.60      6.95 o
  -1   4  17        7.10        8.34      6.95 o
   0   4  17        2.64        6.43      6.95 o
   1   4  17        7.13        7.13      6.95 o
   4   4  17        4.28        8.69      7.99 o
   5   4  17        8.28       13.03      8.52 o
   6   4  17        1.54       -0.23      6.08 o
  -5   5  17       14.41       15.82      7.65 o
  -4   5  17        0.78       -0.87      5.74 o
  -3   5  17        2.70        5.74      6.60 o
  -2   5  17       16.22       14.95      7.47 o
  -1   5  17       13.16       14.42      7.65 o
   0   5  17       13.35       16.86      7.82 o
   1   5  17       13.17       12.69      7.82 o
   3   5  17        2.72        1.37      5.09 o
   4   5  17        0.79       -0.17      7.30 o
   5   5  17       14.39       14.95      8.52 o
  -5   6  17        0.73       -4.87      5.56 o
  -4   6  17        7.07        8.52      6.78 o
  -3   6  17        0.89        4.87      6.26 o
  -2   6  17        3.83       14.60      7.30 o
  -1   6  17       11.19       10.78      7.47 o
   0   6  17        1.37       -1.39      6.08 o
   1   6  17       11.23        6.95      7.47 o
   3   6  17        0.88        3.56      5.34 o
   4   6  17        7.08        9.99      5.84 o
   5   6  17        0.73       -0.70      7.65 o
  -4   7  17        0.75        6.78      6.60 o
  -3   7  17        3.00        2.95      6.43 o
  -2   7  17        3.74        4.87      6.78 o
  -1   7  17        0.27        8.86      7.30 o
   0   7  17        8.33       18.07      8.17 o
   1   7  17        0.27       -5.74      5.74 o
   3   7  17        2.99        2.02      5.16 o
   4   7  17        0.76        6.93      5.71 o
  -4   8  17       23.34       23.29      8.34 o
  -3   8  17        4.56        2.43      6.78 o
  -2   8  17        9.14       11.12      7.82 o
  -1   8  17        2.45        2.61      6.60 o
   0   8  17        0.94       -3.65      6.08 o
   1   8  17        2.43        5.21      7.47 o
   3   8  17        4.54        6.43      5.78 o
   4   8  17       23.35       26.37      7.27 o
  -2   9  17        3.28       -1.39      6.95 o
  -1   9  17        0.64        0.17      6.43 o
   0   9  17        3.00        7.65      7.82 o
   1   9  17        0.64        5.74      7.99 o
   0  10  17        4.70       10.95      8.17 o
   1   0  18        0.34        3.48      6.78 o
   2   0  18        1.98       -2.95      6.26 o
   3   0  18        1.33        0.00      6.08 o
   4   0  18        0.36       -1.04      6.95 o
   5   0  18        1.60        4.00      7.30 o
   6   0  18       12.80       39.28     10.78 o
  -6   1  18        5.61       15.99      7.99 o
  -5   1  18        2.43        6.95      7.47 o
  -4   1  18       10.20        7.30      7.13 o
  -3   1  18        0.68       -4.00      5.91 o
  -2   1  18        4.88        0.87      6.26 o
  -1   1  18        3.16       -1.22      6.26 o
   2   1  18        4.93        2.26      7.30 o
   3   1  18        0.69       -0.17      6.26 o
   4   1  18       10.14        8.69      7.65 o
   5   1  18        2.41       -2.09      6.78 o
   6   1  18        5.62        5.04      7.99 o
  -6   2  18        3.57        5.91      7.30 o
  -5   2  18        0.05        4.87      6.60 o
  -4   2  18        3.85        2.95      6.43 o
  -3   2  18        4.36        3.65      6.60 o
  -2   2  18        9.96       13.03      7.65 o
  -1   2  18        5.24        4.52      7.13 o
   0   2  18        1.07        3.48      6.78 o
   3   2  18        4.38        5.74      7.47 o
   4   2  18        3.83        5.56      7.47 o
   5   2  18        0.05       -3.13      6.08 o
   6   2  18        3.58        7.47      7.99 o
  -5   3  18        1.41       -2.09      6.43 o
  -4   3  18       14.08       19.64      7.99 o
  -3   3  18        0.86       -4.00      5.39 o
  -2   3  18       11.88        9.73      6.95 o
  -1   3  18        3.59       10.25      7.30 o
   0   3  18        3.51       -2.43      5.91 o
   5   3  18        1.42        1.74      7.47 o
  -5   4  18        3.90        4.52      6.60 o
  -4   4  18        4.57       11.12      7.47 o
  -3   4  18        6.35        4.00      6.60 o
  -2   4  18        0.49        1.56      6.43 o
  -1   4  18        4.46        4.34      6.60 o
   0   4  18        4.30        1.22      6.60 o
   5   4  18        3.92        9.91      8.52 o
  -5   5  18        0.89       -5.04      5.74 o
  -4   5  18       18.46       13.56      7.82 o
  -3   5  18        2.43       -3.30      6.26 o
  -2   5  18        4.54        6.78      7.13 o
  -1   5  18        2.96        7.13      7.30 o
   0   5  18        1.89        0.35      6.60 o
   5   5  18        0.89        7.82      8.52 o
  -4   6  18        1.61       -4.69      6.08 o
  -3   6  18       17.12       22.07      8.34 o
  -2   6  18       11.44        8.52      7.30 o
  -1   6  18        1.96        2.78      6.78 o
   0   6  18        4.58       10.43      7.82 o
   1   6  18        1.95        5.21      7.65 o
   4   6  18        1.61        3.04      5.53 o
  -3   7  18       10.24       10.78      7.99 o
  -2   7  18        2.43        4.17      6.95 o
  -1   7  18        1.38        5.04      7.47 o
   0   7  18        1.20       -2.09      6.43 o
   1   7  18        1.38        7.47      8.34 o
  -2   8  18        0.26       -1.39      6.95 o
  -1   8  18        0.15       -2.61      6.08 o
   0   8  18        0.28        7.13      7.99 o
   1   8  18        0.15        6.08      8.34 o
   0   9  18        1.08        3.65      7.47 o
   2   0  19        0.19       -5.74      5.74 o
   3   0  19        1.14        9.04      7.65 o
   4   0  19       14.57       32.33     10.43 o
   5   0  19        0.42       -1.39      7.13 o
  -5   1  19        3.66        1.04      7.30 o
  -4   1  19        2.23       12.86      7.99 o
  -3   1  19        4.41        5.91      7.30 o
  -2   1  19        5.07       12.17      7.99 o
   3   1  19        4.42        8.86      7.99 o
   4   1  19        2.23        3.30      7.30 o
   5   1  19        3.66        5.91      8.17 o
  -5   2  19        2.49        3.65      7.13 o
  -4   2  19        5.16        4.17      6.95 o
  -3   2  19        5.86       20.33      8.34 o
  -2   2  19        3.30        1.39      6.95 o
  -1   2  19        2.34        5.74      7.13 o
   4   2  19        5.16        9.73      8.17 o
   5   2  19        2.50       18.25      9.38 o
  -5   3  19        9.62        9.04      7.65 o
  -4   3  19        1.54        1.74      6.78 o
  -3   3  19        4.55        4.17      6.95 o
  -2   3  19        0.20       -5.74      5.74 o
  -1   3  19        3.51       -0.17      7.13 o
  -4   4  19        6.50        9.38      7.47 o
  -3   4  19        1.71        1.56      6.60 o
  -2   4  19       10.13        6.08      7.47 o
  -1   4  19        0.51       -2.43      6.43 o
   0   4  19        0.62        3.82      7.47 o
  -4   5  19        0.65       -0.17      6.43 o
  -3   5  19        2.56        4.87      7.30 o
  -2   5  19        2.39        5.56      7.13 o
  -1   5  19        3.01       10.08      7.82 o
   0   5  19        2.04        3.65      7.65 o
  -3   6  19        0.24       -4.87      6.60 o
  -2   6  19        0.64       -2.95      6.43 o
  -1   6  19        1.73        2.09      7.13 o
   0   6  19        8.09       22.59      9.73 o
  -2   7  19        5.38       13.03      8.69 o
  -1   7  19        1.23       10.08      8.17 o
   0   7  19        6.35       11.12      8.52 o
   0   8  19        0.36       -6.78      6.78 o
   3   0  20        0.01        0.52      7.47 o
   4   0  20        8.54       12.34      8.69 o
  -4   1  20        7.53        8.52      7.99 o
  -3   1  20        1.05       -2.95      7.13 o
  -2   1  20        2.03        7.30      7.99 o
   4   1  20        7.52        7.47      8.69 o
  -4   2  20        0.98        3.13      7.47 o
  -3   2  20        7.73        8.86      7.99 o
  -2   2  20        8.54       11.82      8.17 o
  -4   3  20        0.55        4.52      7.65 o
  -3   3  20        2.82        1.91      7.13 o
  -2   3  20        1.92        4.69      7.47 o
  -1   3  20        4.10        2.78      7.65 o
  -3   4  20        2.11        3.65      7.82 o
  -2   4  20        4.06        2.26      7.30 o
  -1   4  20        0.45        3.65      7.47 o
  -3   5  20        0.26       -3.82      6.78 o
  -2   5  20        0.94        0.17      7.30 o
  -1   5  20        2.94       -0.17      6.95 o
  -1   6  20        0.43        2.26      7.82 o
   0   6  20        0.28        8.17      8.52 o
  -3   1  21        2.57        1.91      7.65 o
  -3   2  21        4.10        7.13      8.34 o
  -2   2  21        2.76        8.69      8.52 o
  -2   3  21        0.46       -2.78      6.95 o
  -1   4  21        0.66        2.43      7.82 o
 
